# Supplementary material for: The dental calculus metabolome in modern and historic samples
Source: Metabolomics. 2017 Oct 3;13(11):134. doi: 10.1007/s11306-017-1270-3 (PMC5626792; doi:10.1007/s11306-017-1270-3)
Supplement: Supplementary file 1 — Supplementary material 1 (XLSX 175 KB) [file 11306_2017_1270_MOESM1_ESM.xlsx]

## Sheet: OrigScale(calculus)
														SAMPLE_NAME	UNOX-00106	UNOX-00107	UNOX-00108	UNOX-00109	UNOX-00110	UNOX-00111	UNOX-00112	UNOX-00113	UNOX-00114	UNOX-00115	UNOX-00116	UNOX-00117	UNOX-00118	UNOX-00119	UNOX-00120	UNOX-00121	UNOX-00122
														SAMPLE_ID	3861433	3861434	3861435	3861436	3861437	3861438	3861439	3861440	3861441	3861442	3861443	3861444	3861445	3861446	3861447	3861448	3861449
														CLIENT_IDENTIFIER	9_CS6	10_CS12	11_CS18	12_CS24	13_CS46	14_CS20	15_CS21	16_CS23	17_CS30	18_CS31	19_CS39	20_CS40	21_Oklahoma_1010	22_Spain_28	23_Spain_29	24_Spain_20	25_Spain_15
														CLIENT_MATRIX	Calcified calculus	Calcified calculus	Calcified calculus	Calcified calculus	Calcified calculus	Calcified calculus	Calcified calculus	Calcified calculus	Calcified calculus	Calcified calculus	Calcified calculus	Calcified calculus	Calcified calculus	Calcified calculus	Calcified calculus	Calcified calculus	Calcified calculus
														CLIENT_SAMPLE_ID	CS6	CS12	CS18	CS24	CS46	CS20	CS21	CS23	CS30	CS31	CS39	CS40	Oklahoma 1010	Spain 28	Spain 29	Spain 20	Spain 15
														CLIENT_SAMPLE_WEIGHT_MG	Approx 20 mg	Approx 20 mg	Approx 20 mg	Approx 20 mg	Approx 20 mg	Approx 20 mg	Approx 20 mg	Approx 20 mg	Approx 20 mg	Approx 20 mg	Approx 20 mg	Approx 20 mg	Approx 20 mg	22.1	22.6	20.3	19.8 mg
														DESCRIPTION_SAMPLES	Irina calculus	Irina calculus	Irina calculus	Irina calculus	Irina calculus	Irina calculus	Irina calculus	Irina calculus	Irina calculus	Irina calculus	Irina calculus	Irina calculus		Juan calculus	Juan calculus	Juan calculus	Juan calculus
														MASS_EXTRACTED	4.5	6.67	6.67	6.67	6.67	6.67	5.5	6.67	5.1	5.1	6.67	6.67	6.67	6.67	6.67	6.67	6.67
														PRESERVATIVES	None	None	None	None	None	None	None	None	None	None	None	None	None	None	None	None	None
														SITE	UK	UK	UK	UK	UK	UK	UK	UK	UK	UK	UK	UK	US	Spain	Spain	Spain	Spain
	* Indicates compounds confidently identified but that have not been officially confirmed based on a standard													STORAGE_CONDITION	Room temp >200 years	Room temp >200 years	Room temp >200 years	Room temp >200 years	Room temp >200 years	Room temp >200 years	Room temp >200 years	Room temp >200 years	Room temp >200 years	Room temp >200 years	Room temp >200 years	Room temp >200 years	-20°C since collection	-20°C since collection	-20°C since collection	-20°C since collection	-20°C since collection
														TUBE_ID	9	10	11	12	13	14	15	16	17	18	19	20	21	22	23	24	25
PATHWAY_SORTORDER	BIOCHEMICAL	SUPER_PATHWAY	SUB_PATHWAY	COMP_ID	PLATFORM	CHEMICAL_ID	RI	MASS	CAS	PUBCHEM	CHEMSPIDER	KEGG	Reported in saliva in HMDB	Group HMDB_ID	Ancient	Ancient	Ancient	Ancient	Ancient	Ancient	Ancient	Ancient	Ancient	Ancient	Ancient	Ancient	Modern	Modern	Modern	Modern	Modern
3310	2'-deoxyuridine	Nucleotide	Pyrimidine Metabolism, Uracil containing	52602	LC/MS Neg	536	1586	227.067	951-78-0	13712	13118	C00526		HMDB00012													2104617		58871	1533680	903156
3466	pyridoxate	Cofactors and Vitamins	Vitamin B6 Metabolism	31555	LC/MS Neg	100001121	2185	182.046	82-82-6	6723	6467	C00847	yes	HMDB00017			79272			87558								832259	173335	708294	207236
300	3-methyl-2-oxobutyrate	Amino Acid	Leucine, Isoleucine and Valine Metabolism	44526	LC/MS Neg	100000936	1465	115.04	3715-29-5	49	48	C00141	yes	HMDB00019			195653			189787							604676	949916	1641319	3031543	1983872
3230	adenine	Nucleotide	Purine Metabolism, Adenine containing	554	LC/MS Pos Early	880	2221	136.062	73-24-5	190	185	C00147	yes	HMDB00034	2248680	2314915	2374762	3042051	4306578	3337853	1887967	5040802	1666580	4246816	4924385	2442337	55220396	61970680	46425096	56472672	64483640
6	betaine	Amino Acid	Glycine, Serine and Threonine Metabolism	3141	LC/MS Pos Early	799	1064	118.086	107-43-7	247	24219951173	C00719	yes	HMDB00043	12102970	28368256	27079988	12219048	19296896	15617445	12944581	38347832	22590424	36103232	31428532	14587190	542985920	690303552	690630848	390577728	648121856
3222	adenosine 5'-monophosphate (AMP)	Nucleotide	Purine Metabolism, Adenine containing	32342	LC/MS Pos Early	209	1013	348.07	149022-20-8	6083	10239183	C00020	yes	HMDB00045	169834	262489		263375	731839	171096	56202		114490	174309	491103	136751	3403905	2801595	2403427	1640481	2591995
3229	adenosine	Nucleotide	Purine Metabolism, Adenine containing	555	LC/MS Neg	798	2075.4	134.047	58-61-7	60961	54923	C00212	yes	HMDB00050	219345	314920	212375	445090	771426	248798	193417	161698	172395	257172	599278	266887	5017159	4644807	6964127	5180921	7080644
346	argininosuccinate	Amino Acid	Urea cycle; Arginine and Proline Metabolism	15497	LC/MS Pos Early	232	2745	291.13	156637-58-0	828	805	C03406		HMDB00052													544857	101869		385806	528066
1384	carnitine	Lipid	Carnitine Metabolism	15500	LC/MS Pos Early	100000007	1978	162.112	461-05-2	10917	10455	C00318	yes	HMDB00062													116138464	166439968	362864000	80841296	59185508
2399	cholesterol	Lipid	Sterol	63	LC/MS Pos Late	266	2707	369.352	57-88-5	11025495	4937803	C00187	yes	HMDB00067	913783	514381	1238476	2778976	1008171	1417748	962077	3300394	1621105	1586682	2349518	1802473	3241569	1085735		1310828	2625588
103	pipecolate	Amino Acid	Lysine Metabolism	1444	LC/MS Pos Early	1025	2200	130.086	4043-87-2	849	826	C00408	yes	HMDB00070	4170546	1246149	634369	1234290	896200	2068431	1785408	1387823	859752	2856950	2162463	2152160	58796040	112445288	145137392	216923680	184329328
3214	2'-deoxyinosine	Nucleotide	Purine Metabolism, (Hypo)Xanthine/Inosine containing	15076	LC/MS Neg	100000135	1688	251.079	890-38-0	65058	58569	C05512	yes	HMDB00071											52580		7345520		32712	6346287	1609370
3279	2'-deoxyguanosine	Nucleotide	Purine Metabolism, Guanine containing	1411	LC/MS Neg	348	1751	266.089	961-07-9	187790	163230	C00330	yes	HMDB00085			40346						27717	41665	123790	38697	3298521		59723	463873	270735
1606	glycerophosphorylcholine (GPC)	Lipid	Phospholipid Metabolism	15990	LC/MS Pos Early	100000269	672	258.11	28319-77-9	71920	571409	C00670	yes	HMDB00086		130602		213148	757295	157660		944893			515119	411878	3456971	9569211	4330084	3398271	3548491
3323	cytidine	Nucleotide	Pyrimidine Metabolism, Cytidine containing	514	LC/MS Neg	827	1325	242.078	65-46-3	6175	5940	C00475	yes	HMDB00089	129308	179997	148806	149676	307154	111564	67780	77008	83862	113008	393476	149091	2397772	1822168	1913828	1485253	2025490
5	dimethylglycine	Amino Acid	Glycine, Serine and Threonine Metabolism	5086	LC/MS Pos Early	806	1104	104.071	1118-68-9	673	653	C01026	yes	HMDB00092											239312			477954	404519	683372	1010914
1059	citrate	Energy	TCA Cycle	1564	LC/MS Neg	1124	582	191.02	77-92-9	311	305	C00158	yes	HMDB00094	51468484	12076248	7012135	3428093	46813192	44372848	5741985	51581784	20938448	28959188	108754560	88481112	472531264	287000064	125731384	131340256	188731936
3320	cytidine 5'-monophosphate (5'-CMP)	Nucleotide	Pyrimidine Metabolism, Cytidine containing	2372	LC/MS Pos Early	282	835	324.059	63-37-6	6131	5414497	C00055	yes	HMDB00095					339867						262354		2447602	2072196	768165	1170297	1493322
1602	choline	Lipid	Phospholipid Metabolism	15506	LC/MS Pos Early	1256	1961	104.107	67-48-1	305	149278	C00114	yes	HMDB00097	11179358	44826300	46698744	9243109	39880528	11881949	15360916	9031046	23186754	16350408	18130296	9358452	242531872	196980368	33895340	166596784	255923792
3250	2'-deoxyadenosine	Nucleotide	Purine Metabolism, Adenine containing	1553	LC/MS Pos Early	211	2252	252.109	16373-93-6	13730	13135	C00559		HMDB00101													1659083			725096	223209
52	gamma-aminobutyrate (GABA)	Amino Acid	Glutamate Metabolism	1416	LC/MS Pos Early	141	2048	104.071	56-12-2	119	116	C00334	yes	HMDB00112	655195	1300248	3906399	507356	1185311	1954656	1641893	1129430	27836026	1392789		1310559	24413854	35618428	15890201	26622680	87272528
1610	glycerophosphoethanolamine	Lipid	Phospholipid Metabolism	37455	LC/MS Polar	100001620	3075	214.049	33049-08-0	123874	110410	C01233		HMDB00114													2532420	6009265	1164986	2566370	4497080
871	glucose	Carbohydrate	Glycolysis, Gluconeogenesis, and Pyruvate Metabolism	48152	LC/MS Polar	572	2342	225.062	50-99-7	79025	71358	C00031	yes	HMDB00122	151280	266562	663199	401606	911450	1456567		8302646					231649568	152380624	2900683	541539072	291023424
1	glycine	Amino Acid	Glycine, Serine and Threonine Metabolism	58	LC/MS Pos Early	340	1375	76.0393	56-40-6	750	730	C00037	yes	HMDB00123	3285510	4258686	3642124	2508048	2451557	2463343	2757022	1954469	2467530	2276680	2724085	3850791	25339332	8322073	11293087	41762164	33178858
2140	glycerol 3-phosphate	Lipid	Glycerolipid Metabolism	43847	LC/MS Pos Early	100000258	580	173.021	29849-82-9	754	734	C00093	yes	HMDB00126	1513941	1380616	985351	1245129	1928126	1907602	1504030	1478411	1309261	1421320	3739308	2700123	2036093	2298028	2111275	1662601	1658294
2139	glycerol	Lipid	Glycerolipid Metabolism	15122	LC/MS Neg	1254	758	91.0401	56-81-5	753	733	C00116	yes	HMDB00131													1017713	2403606	5725155	2503545	4301645
3263	guanine	Nucleotide	Purine Metabolism, Guanine containing	32352	LC/MS Pos Early	172	2032	152.057	73-40-5	764	744	C00242	yes	HMDB00132	2500918	2015653	2123872	2531139	3325817	2717029	1392582	5252311	12573047	3008879	5710794	2189133	54459112	1089150	774413	3106712	11631108
3262	guanosine	Nucleotide	Purine Metabolism, Guanine containing	1573	LC/MS Neg	1099	1662	282.084	118-00-3	6802	6544	C00387	yes	HMDB00133	328921	632143	333203	419875	1049602	314783	186767	267987	253330	302579	1155347	370830	5358761	3698140	7164421	5060427	4312400
1069	fumarate	Energy	TCA Cycle	1643	LC/MS Polar	330	3084	115.004	100-17-8	444972	10197150	C00122	yes	HMDB00134	720601	1109105	2336784	752778	1095948	1257010	1179457	733865	1999479	1422114	680524	971605	42761128	21926342	16119704	35471924	41133248
891	glycerate	Carbohydrate	Glycolysis, Gluconeogenesis, and Pyruvate Metabolism	1572	LC/MS Polar	1052	2070.4	105.019	600-19-1	752	732	C00258	yes	HMDB00139	3244128	14896879	26023220	4376713	12901230	10064688	13218606	6481333	18381812	13286086	5627861	7556537	51463896	69297344	11278285	20379066	74078424
40	glutamate	Amino Acid	Glutamate Metabolism	57	LC/MS Pos Early	561	1500	148.06	56-86-0	611	591	C00025	yes	HMDB00148	6480173	5743546	14500954	3710965	7995960	6028526	3048090	9121569	6805872	6407042	6312576	6491589	759745984	587663616	235433568	933810048	988525568
1070	malate	Energy	TCA Cycle	1303	LC/MS Neg	409	615.6	133.014	6915-15-7	525	510	C00149	yes	HMDB00156	3440288	3340802	5719131	979633	1684051	2350366	3488963	2041777	15340181	2838320	4550957	2711673	48547524	16573378	9171244	48141340	34595192
3207	hypoxanthine	Nucleotide	Purine Metabolism, (Hypo)Xanthine/Inosine containing	3127	LC/MS Neg	171	1291.2	135.031	68-94-0	790	768	C00262	yes	HMDB00157													11274628	6601065	3954408	29340322	16360010
124	tyrosine	Amino Acid	Tyrosine Metabolism	1299	LC/MS Pos Early	815	2430	182.081	60-18-4	6057	5833	C00082	yes	HMDB00158	1316031	1601619	907473	1512406	1558658	1365303	933888	2684782	1136850	1461245	1941298	1426235	165746848	22948800	20479340	153680960	110886736
109	phenylalanine	Amino Acid	Phenylalanine Metabolism	64	LC/MS Pos Early	460	2878	166.086	63-91-2	6140	5910	C00079	yes	HMDB00159	644614	2821608	1904755	2529244	2648141	2298935	1148522	3647559	1778238	2538152	3432753	2640430	239488032	38140336	49735816	371482400	228114144
28	alanine	Amino Acid	Alanine and Aspartate Metabolism	1126	LC/MS Pos Early	811	1700	90.055	56-41-7	5950	5735	C00041	yes	HMDB00161	1637300	3483635	3139907	1705286	2982008	1774330	1062628	2701197	11412540	1803127	2092779	2257730	244433168	297332800	211806544	442488096	578254272
356	proline	Amino Acid	Urea cycle; Arginine and Proline Metabolism	1898	LC/MS Pos Early	480	1603	116.071	147-85-3	145742	128566	C00148	yes	HMDB00162	3405062	5201442	4747840	2905866	4627355	2925985	2139008	4550786	2800885	2941504	2863051	2753234	380567584	104174616	110163624	557098752	491396224
940	maltose	Carbohydrate	Glycogen Metabolism	15586	LC/MS Polar	913	3329.4	387.114	6363-53-7	10991489	388469	C00208		HMDB00163													1768915	1863743		479705	742767
16	threonine	Amino Acid	Glycine, Serine and Threonine Metabolism	1284	LC/MS Polar	564	2595	118.051	72-19-5	6288	6051	C00188	yes	HMDB00167	363624	2067424	2540311	486051	991223	793859		949426	1100979		275151	808720	101908912	10218135	10318679	152303968	70835088
38	asparagine	Amino Acid	Alanine and Aspartate Metabolism	512	LC/MS Pos Early	917	1225	133.061	70-47-3	6267	6031	C00152	yes	HMDB00168	241679	267582	288662	149613	206176	252359	95911	447451	123539	233894	241201		294345	74604	237556	220530	237316
983	mannose	Carbohydrate	Fructose, Mannose and Galactose Metabolism	48153	LC/MS Polar	803	2200	225.062	3458-28-4	18950	141983	C00159	yes	HMDB00169													594225	472425		2111937	1636284
277	isoleucine	Amino Acid	Leucine, Isoleucine and Valine Metabolism	1125	LC/MS Pos Early	376	2800	132.102	73-32-5	6306	769	C00407	yes	HMDB00172	3060955	6678812	5639255	6548714	4869102	3859358	1216496		7087479	6117233	2301991	4133686	229228432	51804420	99346576	461482304	281325312
62	histidine	Amino Acid	Histidine Metabolism	59	LC/MS Neg	355	755.9	154.062	5934-29-2	6274	752	C00135	yes	HMDB00177													8076356	157479	155893	319869	1287075
84	lysine	Amino Acid	Lysine Metabolism	1301	LC/MS Pos Early	407	2850	147.113	56-87-1	5962	5747	C00047	yes	HMDB00182													129315552	36305204	37344456	341113696	197462496
9	serine	Amino Acid	Glycine, Serine and Threonine Metabolism	1648	LC/MS Pos Early	503	1239	106.05	56-45-1	5951	5736	C00065	yes	HMDB00187	1056622	1995909	1756579	773584	1261533	920192	597739	1588865	1027982	893143	251840	831578	47492844	8699934	9195430	65616888	46404960
34	aspartate	Amino Acid	Alanine and Aspartate Metabolism	443	LC/MS Pos Early	234	1165	134.045	56-84-8	5960	5745	C00049	yes	HMDB00191	3939114	3307405	6287128	1540299	2973865	4647356	2925216	5752364	4204701	2751501	2895288	3012754	175065072	37651652	21173324	150582032	119034416
332	cystine	Amino Acid	Methionine, Cysteine, SAM and Taurine Metabolism	56	LC/MS Pos Early	279	2000	241.031	56-89-3	67678	575	C00491		HMDB00192													460959		115308	306002	391253
3206	inosine	Nucleotide	Purine Metabolism, (Hypo)Xanthine/Inosine containing	1123	LC/MS Neg	361	1602.1	267.073	58-63-9	6021	21241953	C00294	yes	HMDB00195	72108	53582	111072	18132	70250				48812		395113	72637	2321453	732671	1380004	2885559	1437333
228	indoleacetate	Amino Acid	Tryptophan Metabolism	27513	LC/MS Neg	100001034	2200	174.056	6505-45-9	802	780	C00954	yes	HMDB00197													688976	89230	305074	153738	166625
1319	methylmalonate (MMA)	Lipid	Fatty Acid Metabolism (also BCAA Metabolism)	1496	LC/MS Polar	418	3078.4	117.019	516-05-2	487	473	C02170		HMDB00202	491511	1561851	2204029	371429	1124605	1167711	609031	941207	1101508	745204	933234		8919167	1358656	1069795	2115562	1230762
113	phenylpyruvate	Amino Acid	Phenylalanine Metabolism	566	LC/MS Neg	241	2515	163.04	156-06-9	997	972	C00166		HMDB00205													316272	67090	326258	718010	402660
86	N6-acetyllysine	Amino Acid	Lysine Metabolism	36752	LC/MS Polar	100001734	2612.6	187.109	692-04-6	92832	83801	C02727	yes	HMDB00206													4259075	3224461	3659242	2135464	21502864
1123	oleate/vaccenate (18:1)	Lipid	Long Chain Fatty Acid	52285	LC/MS Neg	100008930	5655	281.249				C00712/08367	yes	HMDB00207/03231	87777528	74271416	12889255	14443729	64790020	49350260	5939731	278425184	7153311	89618368	54841764	41994920	164463488	68718856	98169232	94084648	81919448
1065	alpha-ketoglutarate	Energy	TCA Cycle	528	LC/MS Polar	93	2700	145.014	305-72-6;328-50-7;22202-68-2	51	50	C00026	yes	HMDB00208	3557555	11246875	18099836	7795550	10518013	13136315	8503875	6097274	9644422	10749142	5314782	5474889	117790152	552136256	350343008	293168800	450245472
118	phenylacetate	Amino Acid	Phenylalanine Metabolism	15958	LC/MS Neg	100000011	2150	135.045	103-82-2	999	10181341	C07086	yes	HMDB00209													336843	926029	523705	1057647	1523942
3381	pantothenate	Cofactors and Vitamins	Pantothenate and CoA Metabolism	1508	LC/MS Neg	1024	1498.7	218.103	137-08-6	6613	6361	C00864	yes	HMDB00210	176553	323241	319904	163630	261429	263844	260912	323160	216151	125911	408176	201190	5744999	9414448	12360171	15912761	19811290
1054	N-acetylglucosamine/N-acetylgalactosamine	Carbohydrate	Aminosugar Metabolism	46539	LC/MS Pos Early	100006435	715	222.097		24139			yes	HMDB00215													4228703	1451372	723750	6586892	9392612
1115	palmitate (16:0)	Lipid	Long Chain Fatty Acid	1336	LC/MS Neg	424	5618	255.233	57-10-3	985	960	C00249	yes	HMDB00220	330839392	409107392	184344304	257651568	393778368	378584000	166615120	768289600	354236832	304622336	338039872	201231024	443337376	214295456	261270240	323746176	225241744
1608	phosphoethanolamine	Lipid	Phospholipid Metabolism	1600	LC/MS Pos Early	1026	700	142.026	1071-23-4	1015	990	C00346	yes	HMDB00224			712577	1526999	270567			189188				174330	7673125	686733	1104724	816501	956903
3283	orotate	Nucleotide	Pyrimidine Metabolism, Orotate containing	1505	LC/MS Polar	445	1638.1	155.01	50887-69-9	967	942	C00295	yes	HMDB00226	420691	903517	2212215	539771	780073	693538	829759	640712	1052637	735110	392368	392785	63791552	105237040	38473532	289014912	323811424
1040	N-acetylneuraminate	Carbohydrate	Aminosugar Metabolism	32377	LC/MS Polar	1162	3072.6	308.099	131-48-6	439197	10292217	C00270	yes	HMDB00230													15155024	5441836	1213612	6082394	13470687
3447	thiamin (Vitamin B1)	Cofactors and Vitamins	Thiamine Metabolism	5341	LC/MS Pos Early	873	3050	265.112	59-43-8	1130		C00378	yes	HMDB00235													159538	556991	298495	995589	948260
887	pyruvate	Carbohydrate	Glycolysis, Gluconeogenesis, and Pyruvate Metabolism	48990	LC/MS Polar	823	1083	87.0088	127-17-3	1060	96901	C00022	yes	HMDB00243			972022	400314	460958	374977	535063		360410	336344	295965		3654707	4710051	3924328	2360082	3801472
982	mannitol/sorbitol	Carbohydrate	Fructose, Mannose and Galactose Metabolism	46142	LC/MS Polar	100001740	2320	181.072		5780	440	C00794	yes	HMDB00247						319877		1089145	370205		146324		767552	3881344	67579952	4594583	17233738
338	taurine	Amino Acid	Methionine, Cysteine, SAM and Taurine Metabolism	2125	LC/MS Pos Early	512	660	126.022	107-35-7	1123	1091	C00245	yes	HMDB00251					103522			453867			449280	172340	39868128	5816790	2467623	2458904	13194908
2290	sphingosine	Lipid	Sphingolipid Metabolism	17747	LC/MS Pos Late	297	1393	300.29	123-78-4	5353955	4510275	C00319		HMDB00252	2150634	203031	222665	541837	733171	610543	221899	5240007	331574	584279	1864462	1325809	3376311	293954	1724000	1424698	1091217
1068	succinate	Energy	TCA Cycle	1437	LC/MS Polar	252	3149	117.019	110-15-6	1110	1078	C00042	yes	HMDB00254	29061778	15219627	20394180	11886048	13180586	24759328	13801091	14639856	20828888	22078714	25650532	22361296	340654208	88414424	100817576	67246240	245985360
3343	thymine	Nucleotide	Pyrimidine Metabolism, Thymine containing	604	LC/MS Neg	882	1654	125.036	65-71-4	1135	1103	C00178	yes	HMDB00262													5850554	592956	4373297	13026415	4878155
413	5-oxoproline	Amino Acid	Glutathione Metabolism	1494	LC/MS Neg	1021	738.5	128.035	98-79-3	7405	7127	C01879	yes	HMDB00267	1721734	3008062	1703223	1383565	1861957	1714529	803521	1786412	1765283	1536983	1568946	1420395	5302330	15560013	4898238	12087315	10520802
2252	sphinganine	Lipid	Sphingolipid Metabolism	17769	LC/MS Pos Late	313	1413	302.305	3102-56-5	3126	3014	C00836		HMDB00269	10581678	5034770	1691334	3858829	5917077	5342614	2685424	40790688	3127782	15127202	21280480	20062136	8153363	883922	3601502	4678715	4314057
4	sarcosine	Amino Acid	Glycine, Serine and Threonine Metabolism	1516	LC/MS Pos Early	1023	1280	90.055	107-97-1	1088	1057	C00213	yes	HMDB00271													1823757	3159846	1411179	1144587	2558411
3342	thymidine	Nucleotide	Pyrimidine Metabolism, Thymine containing	2183	LC/MS Neg	872	1963.7	241.083	50-89-5	5789	5585	C00214	yes	HMDB00273	37311		40192						24781	37445	113152	39897	2089300		73349	1456941	576463
905	ribose	Carbohydrate	Pentose Metabolism	1471	LC/MS Polar	914	1508.2	195.051	50-69-1	5779	4470639	C00121	yes	HMDB00283													34771780	7814475	2741385	93785304	27129988
3216	urate	Nucleotide	Purine Metabolism, (Hypo)Xanthine/Inosine containing	1604	LC/MS Neg	1134	757.1	167.021	69-93-2;120K5305	1175		C00366	yes	HMDB00289													11867563	792136	63978	772519	946354
3208	xanthine	Nucleotide	Purine Metabolism, (Hypo)Xanthine/Inosine containing	3147	LC/MS Neg	1004	910	151.026	69-89-6	1188	1151	C00385	yes	HMDB00292	211719	184042	269304	203873	222373	200183	168877	321880	231936	218864	580898	301299	22224060	6546750	18726980	57960172	29033688
3295	uridine	Nucleotide	Pyrimidine Metabolism, Uracil containing	606	LC/MS Neg	535	1457.6	243.062	58-96-8	6029	5807	C00299		HMDB00296	485418	546631	368757	577750	1027441	502373	317628	563736	423905	626809	1428872	468947	6919917	7458110	8849246	8112652	10502797
3296	uracil	Nucleotide	Pyrimidine Metabolism, Uracil containing	605	LC/MS Polar	825	1089.7	111.02	66-22-8	1174	1141	C00106	yes	HMDB00300													34911504	10338550	34935168	81464936	46041192
69	trans-urocanate	Amino Acid	Histidine Metabolism	607	LC/MS Polar	537	1882.5	137.036	104-98-3	736715	643824	C00785	yes	HMDB00301	421624	817638	242655	401794	221248	229460	163398	549002	282693	192880	279246	413582	20727492	12758899	2908267	4060369	19575160
301	2-hydroxy-3-methylvalerate	Amino Acid	Leucine, Isoleucine and Valine Metabolism	36746	LC/MS Neg	100001541	1800	131.071	488-15-3	164623	144317		yes	HMDB00317			55594										672295	271915	799433	169913	809232
1247	2-hydroxyadipate	Lipid	Fatty Acid, Dicarboxylate	31934	LC/MS Polar	100001153	3000	161.046	18294-85-4	193530	167943	C02360		HMDB00321	976377	1724031	2054085	1057702	1404124	2876096	2145893	1021841	2205356	2042170	960279	1371474	487319	702451	754907
2384	3-hydroxy-3-methylglutarate	Lipid	Mevalonate Metabolism	531	LC/MS Polar	112	2850	161.046	503-49-1	1662	4573695	C03761	yes	HMDB00355	1633630	2954428	4952773	1214334	3912979	2573312	2765066	1334910	2503574	3185329	1671616	2077723	5561978	2791824	12898250	2156444	4028054
1389	3-hydroxybutyrate (BHBA)	Lipid	Ketone Bodies	542	LC/MS Polar	254	1475	103.04	625-72-9	441	428	C01089	yes	HMDB00357	394772	2440214	904034	1058794	2391201	307858	378556		625157	591702	375028		2073288	3317207		2022979	6811307
1416	3-hydroxylaurate	Lipid	Fatty Acid, Monohydroxy	32457	LC/MS Neg	100001112	5175	215.165	53941-38-1	94216	85026			HMDB00387	237695	360295	352625	577889	413611	134583			153946	251127	602153	300944	8285069	2433994	1129067	1359373	2175043
3675	2-isopropylmalate	Xenobiotics	Food Component/Plant	15667	LC/MS Neg	100000409	725	175.061	3237-44-3	77	76	C02504	yes	HMDB00402	225493	196936	315414	207766	489110			427871	302276	301738	954388	481811	9770878	11740825	22605724	3164962	8617704
281	alpha-hydroxyisovalerate	Amino Acid	Leucine, Isoleucine and Valine Metabolism	46537	LC/MS Polar	100001300	1052	117.056	600-37-3	99823	90190		yes	HMDB00407	386470	400661	503234	167917	352018	284017	223526	246756	397920	702758	226141	377493	2301687	2270852	2212526	590027	2615863
1245	adipate	Lipid	Fatty Acid, Dicarboxylate	21134	LC/MS Polar	100000863	3000	145.051	124-04-9	196	191	C06104	yes	HMDB00448		964240	1907013		1253055	1575584	1753095	602697	2450098	2999999	569918	800821	258674	612575
3217	allantoin	Nucleotide	Purine Metabolism, (Hypo)Xanthine/Inosine containing	1107	LC/MS Polar	1002	1672	157.037	97-59-6	204	199	C02350	yes	HMDB00462													9271492	644536	466957	624213	833681
1102	caprylate (8:0)	Lipid	Medium Chain Fatty Acid	32492	LC/MS Neg	932	4362	143.108	124-07-2	379	370	C06423	yes	HMDB00482	1038111	3578449	2875696	270114	3145009	528902	2299093	645534	1088513	948183	3200708	1491508		1034332	334957	557378	1528229
1051	N-acetylglucosaminylasparagine	Carbohydrate	Aminosugar Metabolism	48149	LC/MS Pos Early	1215	1212	336.14	2776-93-4	123826	21403014	C04540		HMDB00489													578256	121485	154854	726002	506308
2412	7-ketocholesterol	Lipid	Sterol	34188	LC/MS Pos Late	100001100	2413	383.331	566-28-9	91474	82599			HMDB00501	2087773	647436	1177094	4858739	884840	1460935	1257202	8060753	1336732	2748378	2000926	2827369	323492			163732	136124
1104	caprate (10:0)	Lipid	Medium Chain Fatty Acid	1642	LC/MS Neg	888	5090.7	171.139	112-37-8	2969	2863	C01571	yes	HMDB00511	2520416	1637403	2592413	4152909	4301492	2238527	1461912	3282125	3690876	1579697	2825255	8352375		2415655		1654196	2197521
110	N-acetylphenylalanine	Amino Acid	Phenylalanine Metabolism	33950	LC/MS Neg	100001256	2597	206.082	2018-61-3	74839	67404	C03519	yes	HMDB00512													97029	934523	1105719	1685780	980514
345	arginine	Amino Acid	Urea cycle; Arginine and Proline Metabolism	1638	LC/MS Pos Early	231	2825	175.119	1119-34-2	232	227	C00062	yes	HMDB00517													283748032	39342976	71349784	82208392	94841296
2586	chenodeoxycholate	Lipid	Primary Bile Acid Metabolism	1563	LC/MS Neg	1123	5264	391.285	474-24-9;474-25-9	10133		C02528		HMDB00518					25027			44194		38848	157622	83480		79574	113350	105377	39808
1100	caproate (6:0)	Lipid	Medium Chain Fatty Acid	32489	LC/MS Neg	926	2713.7	115.076	142-62-1	8892	8552	C01585	yes	HMDB00535	10183782	836827	3915090	723348	9612443	3126630	2411861	755732	1264976	2403165	2079139	2149680		3622529	1663615	6263019	3765334
930	arabonate/xylonate	Carbohydrate	Pentose Metabolism	48255	LC/MS Polar	100006115	2700	165.04				C00848/05411	yes	HMDB00539/60256	4219137		8488081	1494676	4474211	6795192		2659088	6909499	3756993	2001191		3649952	10598372	11414115	6751603	10009491
1642	1,2-dipalmitoyl-GPC (16:0/16:0)	Lipid	Phosphatidylcholine (PC)	19130	LC/MS Pos Late	100000657	2365	734.569	63-89-8	452110	398235	D03585	yes	HMDB00564		91373		126175					60924		258628		1939531	159071		1855990	1193363
928	arabitol/xylitol	Carbohydrate	Pentose Metabolism	48885	LC/MS Polar	100006430	1932.4	151.061		6912		C01904		HMDB00568/02917														936483	19338406	736158	3895727
1243	2-hydroxyglutarate	Lipid	Fatty Acid, Dicarboxylate	52294	LC/MS Pos Early	100002070	958	166.071	40951-21-1	43	42	C02630	yes	HMDB00606	87409	244639	309663	101938	174678	182440	233083		226722	202059		105460	1431862	4080455	2078643	1210273	2720572
1052	erythronate*	Carbohydrate	Aminosugar Metabolism	42420	LC/MS Polar	100001320	2186	135.03	88759-55-1	2781043	2061231		yes	HMDB00613	10801902	37142928	35548092	14603769	26855904	16273014	15517233	15194349	34374736	21662920	10227133	23896122	21029762	68953168	25170104	25934238	52271936
2583	cholate	Lipid	Primary Bile Acid Metabolism	22842	LC/MS Neg	136	5165	407.28	81-25-4	221493		C00695		HMDB00619						48981		45987		39873	100444	49904	28482	192684	92535	146223	37556
1260	dodecanedioate	Lipid	Fatty Acid, Dicarboxylate	32388	LC/MS Neg	100001102	2990	229.145	693-23-2	12736	12213	C02678		HMDB00623	345174	92749	238319		131665	146200		238844		201702	247590	298335		108080	201365		150355
3698	gluconate	Xenobiotics	Food Component/Plant	587	LC/MS Polar	338	2922	195.051	527-07-1	10690	10240	C00257	yes	HMDB00625	5261019		35908784				6258679	7786167	5885118		11818757	8713788	139412528	42740116	73572992	160762480	87549232
2600	deoxycholate	Lipid	Secondary Bile Acid Metabolism	1114	LC/MS Neg	302	5294	391.285	83-44-3	222528	389318	C04483		HMDB00626	43124							26628		32439	40334	121729		143117	97009	9133	50164
3324	cytosine	Nucleotide	Pyrimidine Metabolism, Cytidine containing	573	LC/MS Pos Early	881	2060	112.051	71-30-7	597	577	C00380		HMDB00630	887874	1196619	1364078	1032168	1679482	860733	742113	1973314	1077100	1213949	1181847	945932	34817276		5454758	81645056	21946546
1079	citraconate/glutaconate	Energy	TCA Cycle	47076	LC/MS Polar	100006438	2600	129.019				C02226		HMDB00634	2606703	3716115	5057850	2224843	2592936	4288938	4251143	3112162	3731394	4753737	2182822	2255899	1802759	1246324	1278869	1363306	1297726
1107	laurate (12:0)	Lipid	Medium Chain Fatty Acid	1645	LC/MS Neg	181	5300	199.17	143-07-7	3893	3756	C02679	yes	HMDB00638	11618427	9837686	14947329	5205345	16089471	9248111	9083272	15760940	24493528	5874800	10339066	10032548	8108182	5305100	11346222	7757266	7611801
41	glutamine	Amino Acid	Glutamate Metabolism	53	LC/MS Pos Early	563	1291	147.076	56-85-9	5961	5746	C00064	yes	HMDB00641													4099561	2709722	4347649	3963628	4119762
977	fructose	Carbohydrate	Fructose, Mannose and Galactose Metabolism	577	LC/MS Polar	878	2065	179.056	57-48-7	5984	5764	C00095	yes	HMDB00660													5738889	3115075	645591	5290739	11847857
1239	glutarate (pentanedioate)	Lipid	Fatty Acid, Dicarboxylate	396	LC/MS Polar	339	2900	131.035	110-94-1	743	3618533	C00489	yes	HMDB00661	670288	1224160	2323180	785554	1210180	1340001	922882	998994	1680417	1348101	809026	1576292	6992665	18968086	15186636	12885086	18373210
1101	heptanoate (7:0)	Lipid	Medium Chain Fatty Acid	1644	LC/MS Neg	925	3670	129.092	111-14-8	8094	7803	C17714	yes	HMDB00666	1982562	813933	1954385	621957	2907009	587391	1257819	736535	694570	1575056	1925590	1624036		673091	491953	771876	885851
355	homocitrulline	Amino Acid	Urea cycle; Arginine and Proline Metabolism	22138	LC/MS Pos Early	100000963	1908	190.119	1190-49-4	65072	58582	C02427		HMDB00679													1902895	640455	317056	1066930	3743993
243	leucine	Amino Acid	Leucine, Isoleucine and Valine Metabolism	60	LC/MS Pos Early	397	2864	132.102	61-90-5	6106	5880	C00123	yes	HMDB00687	9263072	8562811	8741950		6112639	8137239			10802805	9930931		6295478	266546080	55560880	73607536	476906528	302620192
1087	malonate	Lipid	Fatty Acid Synthesis	15872	LC/MS Polar	818	3447	103.004	141-82-2;26522-22-85-0	867	844	C00383	yes	HMDB00691	11616524	20922060	35956848	13412527	15568661	22865422	23400520	10435152	22472984	27966670	11844787	14503481	31484386	11439866	57429344	9063163	16617335
246	4-methyl-2-oxopentanoate	Amino Acid	Leucine, Isoleucine and Valine Metabolism	22116	LC/MS Neg	100000551	2170	129.056	816-66-0	70	69	C00233	yes	HMDB00695			281399										2185392	2159820	5958101	11383850	6795075
309	methionine	Amino Acid	Methionine, Cysteine, SAM and Taurine Metabolism	1302	LC/MS Pos Early	415	2526	150.058	63-68-3	6137	5907	C00073	yes	HMDB00696	5319502	5941018	5560545	5961006	5471171	6138187	5446338	5812883	5780809	6173949	5430839	5539973	65816052	12029209	14793013	110764288	35832120
211	kynurenate	Amino Acid	Tryptophan Metabolism	1417	LC/MS Neg	98	2224	188.035	492-27-3	3845	3712	C01717		HMDB00715		59171	100782	16390	29521	36943	47629	44226	76366	42586		41694	65062	171494		189519	167708
252	isovalerate	Amino Acid	Leucine, Isoleucine and Valine Metabolism	44656	LC/MS Neg	100000708	1564	101.061	503-74-2	10430	10001	C08262	yes	HMDB00718	273005		279480		1166816							206353	6592181	4388450	2509697	10925428	12426480
331	cysteine s-sulfate	Amino Acid	Methionine, Cysteine, SAM and Taurine Metabolism	22176	LC/MS Polar	100000808	2273	199.969	1637-71-4	115015	102939	C05824		HMDB00731												116119	1189337	125451	583178	232179	477262
249	alpha-hydroxyisocaproate	Amino Acid	Leucine, Isoleucine and Valine Metabolism	22132	LC/MS Neg	100000706	1840	131.071	10303-64-7	83697	75520	C03264	yes	HMDB00746													280446	224172	877353	428619	579491
135	3-(4-hydroxyphenyl)lactate	Amino Acid	Tyrosine Metabolism	32197	LC/MS Neg	240	1379	181.051	6482-98-0	9378	9010	C03672	yes	HMDB00755													750149	215643	258094	320737	231317
583	glycylleucine	Peptide	Dipeptide	34398	LC/MS Pos Early	100001258	3059	189.123	869-19-2	92843	83812	C02155	yes	HMDB00759													5151416	1119573	2365696	2104494	1935317
3551	3-phenylpropionate (hydrocinnamate)	Xenobiotics	Benzoate Metabolism	15749	LC/MS Neg	100000010	2860	149.061	501-52-0	107	10181339	C05629	yes	HMDB00764						109124				121481	170303	162116	14147474	15248874	3947482	44686696	23753482
30	N-acetylalanine	Amino Acid	Alanine and Aspartate Metabolism	1585	LC/MS Polar	1110	1564.8	130.051	97-69-8	88064	79449	C02847		HMDB00766													2733736	5216798	9518451	3303669	9995923
3297	pseudouridine	Nucleotide	Pyrimidine Metabolism, Uracil containing	33442	LC/MS Neg	821	1100	243.062	1445-07-4	15047	21403010	C02067		HMDB00767													1203841	626049	1415399	2806773	1456522
1130	nonadecanoate (19:0)	Lipid	Long Chain Fatty Acid	1356	LC/MS Neg	892	6068	297.28	646-30-0	12591	12071	C16535		HMDB00772	4892680	1227300	756775	1936210	1827211	3780168	1456747	9557811	1503724	2557674	4091483	6430144	2158896	704266	1195365	2493796	722785
114	phenyllactate (PLA)	Amino Acid	Phenylalanine Metabolism	22130	LC/MS Polar	100000774	908	165.056	828-01-3	3848	3715	C05607	yes	HMDB00779													1373066	408452	1348062	1046044	736929
1256	azelate (nonanedioate)	Lipid	Fatty Acid, Dicarboxylate	18362	LC/MS Neg	2029	1276	187.098	123-99-9	2266	2179	C08261	yes	HMDB00784	609412		382523	229002	286839	287510			218793	405988		538385		422241			386257
1257	sebacate (decanedioate)	Lipid	Fatty Acid, Dicarboxylate	32398	LC/MS Neg	100001211	1788	201.113	111-20-6	5192	5004	C08277		HMDB00792					196238	127764		618856		279714	422054	321794					124820
1110	myristate (14:0)	Lipid	Long Chain Fatty Acid	1365	LC/MS Neg	519	5440	227.202	544-63-8	11005	10539	C06424	yes	HMDB00806	258822640	264585760	226290624	247247440	297729088	277297632	140061440	321717760	945579328	182378240	177276048	170544624	41700588	22247308	23224178	33685516	17851940
885	3-phosphoglycerate	Carbohydrate	Glycolysis, Gluconeogenesis, and Pyruvate Metabolism	1414	LC/MS Pos Early	132	590	187	80731-10-8	724	10669764	C00597	yes	HMDB00807					237252	195935		62551				48342	2955829	946510	946267	448885	1704465
35	N-acetylaspartate (NAA)	Amino Acid	Alanine and Aspartate Metabolism	22185	LC/MS Polar	100000787	3143	174.041	997-55-7;997-55-7	65065	58576	C01042	yes	HMDB00812	4437209	7883806	11031305	3298633	7777740	6556256	9726558	2742258	6576528	6246091	3834980	3542776	51344520	116750160	48660088	118530320	181393568
1114	pentadecanoate (15:0)	Lipid	Long Chain Fatty Acid	1361	LC/MS Neg	980	5521	241.217	1002-84-2;10002-84-2	13849	13249	C16537	yes	HMDB00826	12842357	14337882	7366903	13147077	22614926	19432176	7492327	43865436	15825651	9835482	18438624	18199888	23066356	11258719	11064349	19771446	12618714
1121	stearate (18:0)	Lipid	Long Chain Fatty Acid	1358	LC/MS Neg	439	5872	283.264	57-11-4	5281	5091	C01530	yes	HMDB00827	644462528	215991888	169659616	280884352	312031904	319310016	237694400	638345984	232334928	203057200	313052352	292580032	353553568	164584656	238359504	350755648	148255664
1103	pelargonate (9:0)	Lipid	Medium Chain Fatty Acid	12035	LC/MS Neg	437	4798	157.123	112-05-0	8158	4574394	C01601	yes	HMDB00847	3853168		12409460	2264620	5230639	3615113	5715395		4075848	4138206	14542351	7592873		2113107			2696581
72	formiminoglutamate	Amino Acid	Histidine Metabolism	43493	LC/MS Pos Early	100002500	1880	175.071	816-90-0	439233	388370	C00439		HMDB00854													40253540	15355404	44910784	250466272	114114264
361	N-acetylcitrulline	Amino Acid	Urea cycle; Arginine and Proline Metabolism	48434	LC/MS Neg	100001577	940	216.099	33965-42-3	656979	571213	C15532		HMDB00856													603905	636934	322289	387811	506609
125	N-acetyltyrosine	Amino Acid	Tyrosine Metabolism	32390	LC/MS Neg	100001104	1680	222.077	537-55-3	68310	61606			HMDB00866													116331	180457	601336	607779	538714
3371	trigonelline (N'-methylnicotinate)	Cofactors and Vitamins	Nicotinate and Nicotinamide Metabolism	32401	LC/MS Pos Early	100001092	1388	138.055	535-83-1	5570	5369	C01004		HMDB00875													1176266	4512911	3242813	1607824	2851099
297	valine	Amino Acid	Leucine, Isoleucine and Valine Metabolism	1649	LC/MS Pos Early	566	2479	118.086	72-18-4	6287	6050	C00183	yes	HMDB00883													109257704	36896936	39874052	222301568	155892464
1099	valerate	Lipid	Short Chain Fatty Acid	33443	LC/MS Neg	1136	1718	101.061	109-52-4	7991	7701	C00803	yes	HMDB00892	1324468		332033		852931		236781			358033			307843	742005	526509	1612722	1405182
3265	7-methylguanine	Nucleotide	Purine Metabolism, Guanine containing	35114	LC/MS Pos Early	100001456	2175	166.072	578-76-7	11361	10883	C02242		HMDB00897													2593922	349817	3146569	6456944	2561153
353	citrulline	Amino Acid	Urea cycle; Arginine and Proline Metabolism	2132	LC/MS Pos Early	391	1520	176.103	372-75-8	9750	810	C00327	yes	HMDB00904	2373714	2034897	3844053	2914026	3735073	3652329	731969	5179367	2679316	2154455	2303846	2603312	326846688	82786640	39725352	434960608	260765648
2421	4-cholesten-3-one	Lipid	Sterol	38125	LC/MS Pos Late	100002227	2520	385.346	601-57-0	91477	427	C00599		HMDB00921	1881632	247513	364767	1018913	328001	242643	401518	1916401	331418	719088	505304	861129	812993	806089	1795591	602282	965122
196	tryptophan	Amino Acid	Tryptophan Metabolism	54	LC/MS Neg	565	2291	203.083	73-22-3	6305	6066	C00078	yes	HMDB00929													3221800	352019	638032	4779380	2207076
3394	threonate	Cofactors and Vitamins	Ascorbate and Aldarate Metabolism	27738	LC/MS Polar	100001022	2384	135.03	70753-61-6	151152	133224	C01620	yes	HMDB00943	4341503	11063233	15350315	4025496	9432219	7436374	6969309	4917023	11871142	2865588	592393	5225988	8632529	9787835	10519021	7815317	11187239
2512	dehydroisoandrosterone sulfate (DHEA-S)	Lipid	Androgenic Steroids	32425	LC/MS Neg	100000792	4745	367.158	651-48-9	12594	12074	C04555		HMDB01032													55278	32316	149864	224552
878	fructose 1,6-diphosphate/glucose 1,6-diphosphate/myo-inositol diphosphates	Carbohydrate	Glycolysis, Gluconeogenesis, and Pyruvate Metabolism	46896	LC/MS Neg	100002180	551	338.989				C00354		HMDB01058/03514/00968	279003		197674	29941	148560		24448	234121	266017	123544	464403	359627	411254	130710	36781	42348	109431
42	N-acetylglutamate	Amino Acid	Glutamate Metabolism	15720	LC/MS Pos Early	100000282	1050	190.071	5817-08-03	70914	1266066	C00624	yes	HMDB01138													3642912	15535295	6799445	10444810	13182311
1383	deoxycarnitine	Lipid	Carnitine Metabolism	36747	LC/MS Pos Early	100001662	2052	146.118	6249-56-5	134	705	C01181	yes	HMDB01161		189066	330648										734393536	800256832	711685312	1229941888	677343296
391	spermine	Amino Acid	Polyamine Metabolism	603	LC/MS Pos Early	507	3350	203.223	71-44-3	1103	1072	C00750	yes	HMDB01256													40757840	6967374	2015467	6138609	12768351
386	spermidine	Amino Acid	Polyamine Metabolism	485	LC/MS Pos Early	50	3355	146.165	124-20-9	1102	1071	C00315	yes	HMDB01257				84983							158051	159858	20079648	44200444	6448616	41756072	57302964
2270	stearoyl sphingomyelin (d18:1/18:0)	Lipid	Sphingolipid Metabolism	19503	LC/MS Pos Late	1538	2400	731.606	85187-10-6;85187-10-6	6453725	4956085	C00550	yes	HMDB01348				209638		96547		475485	238738	226520	196829	115769	370985	54130		204936	201696
3946	2-keto-3-deoxy-gluconate	Xenobiotics	Food Component/Plant	48141	LC/MS Polar	100005946	1900	177.04	17510-99-5	161227	141630	C00204		HMDB01353														4453072	7125334	3402381	12539185
1084	phosphate	Energy	Oxidative Phosphorylation	42109	LC/MS Pos Early	461	576	98.9842	7664-38-2	1061	1032	C00009	yes	HMDB01429	535236384	654642752	738981056	588255872	846431872	556048192	715084736	723241024	644790336	550318272	437109216	452941152	698663424	557687616	485253632	482311840	632636544
4404	sulfate*	Xenobiotics	Chemical	46960	LC/MS Neg	100002528	616	96.9601	14808-79-8	1118	1086	C00059	yes	HMDB01448	171985840	42442900	489594496	94326384	426880608	125811216	106071056	155789504	186306096	30315444	55646912	56892872	11485187	8820076	4861617		4959567
3351	nicotinate	Cofactors and Vitamins	Nicotinate and Nicotinamide Metabolism	1504	LC/MS Pos Early	567	1673	124.039	59-67-6	938	913	C00253	yes	HMDB01488	619887	343765	785202	359833	503591	392945	2821479	284136	272433	403694	495299	254270	73810784	116736272	107192960	102437936	198975536
3380	flavin mononucleotide (FMN)	Cofactors and Vitamins	Riboflavin Metabolism	15797	LC/MS Neg	100000251	2390	455.097	130-40-5	710	690	C00061		HMDB01520													72967	181055	147572	281969	194176
359	dimethylarginine (SDMA + ADMA)	Amino Acid	Urea cycle; Arginine and Proline Metabolism	36808	LC/MS Pos Early	100001810	2850	203.15	102783-24-4	123831	110375	C03626		HMDB01539													6120268	518524	1174350	1934557	7211066
1603	choline phosphate	Lipid	Phospholipid Metabolism	34396	LC/MS Pos Early	267	700	184.073	72556-74-2	1014	119298	C00588	yes	HMDB01565	492470	149842		436730	221641			520392	277786		281443	604030	2189639	400186		458312	400730
291	methylsuccinate	Amino Acid	Leucine, Isoleucine and Valine Metabolism	15745	LC/MS Polar	2051	2800	131.035	498-21-5	10349	9922		yes	HMDB01844	760395	1871135	3370705	896308	2175712	1663365	2340126	961535	1329442	2286517	1352509	1507459	2473897	2382486	4882602	1544218	4319986
3480	benzoate	Xenobiotics	Benzoate Metabolism	15778	LC/MS Neg	100000008	1750	121.029	65-85-0	243	238	C00180	yes	HMDB01870	596941	712065	2488601	702372	1690222	805331	2384862	682825	1040535	1155839	1899158	1228902	453546	810629	574548	1011683	902111
3399	alpha-tocopherol	Cofactors and Vitamins	Tocopherol Metabolism	1561	LC/MS Pos Late	1105	2522	430.378	59-02-9;10191-41-0	14985	14265	C02477	yes	HMDB01893				67379				68313			154711		198243		121405	52356
4257	salicylate	Xenobiotics	Drug	1515	LC/MS Polar	501	802	137.024	69-72-7	338	331	C00805	yes	HMDB01895	859972	645540	3275490	357211	1550034	583443	471037	543706	702847	1723830	930960	282104	182556	456460			464080
314	methionine sulfoxide	Amino Acid	Methionine, Cysteine, SAM and Taurine Metabolism	18374	LC/MS Pos Early	100000039	1272	166.053	3226-65-1	158980	139840	C02989	yes	HMDB02005		75384						152215					20979520	9795262	8430561	37054140	55805000
78	4-imidazoleacetate	Amino Acid	Histidine Metabolism	32349	LC/MS Pos Early	100001207	2055	127.05	645-65-8	96215	86856	C02835		HMDB02024	323101	602665	1003246	716214	502414	684970	944779		525299	424067		446215	585501		2192073		478320
395	N-acetylputrescine	Amino Acid	Polyamine Metabolism	37496	LC/MS Pos Early	192	2230	131.118	18233-70-0	122356	109095	C02714	yes	HMDB02064										57325		127128	18103004	71931664	21267406	23526542	67859712
1142	erucate (22:1n9)	Lipid	Long Chain Fatty Acid	1552	LC/MS Neg	1087	6355.6	337.311	112-86-7	5281116	7924	C08316		HMDB02068	2534977	908125	1467608	3539865	1379870	774145	425863	3174829	988420	670401	993469	690982	812410	428586	1454187	1239359	1169727
1244	4-hydroxy-2-oxoglutaric acid	Lipid	Fatty Acid, Dicarboxylate	40062	LC/MS Polar	100002537	3073	161.009	1187-99-1	599	579	C01127		HMDB02070	1990562	5785038	9999330	3489811	4854011	5989113	5360306	2647194	5218186	8331722	1628953	2621919	3236193	3062956	4404269	2742354	4314347
1547	palmitoyl ethanolamide	Lipid	Endocannabinoid	38165	LC/MS Pos Late	1489	1643	300.29	544-31-0	4671	4509	C16512		HMDB02100	662811	1384404	729696	947301	2196378	1207524	338351	1812696	682368	683991	3676645	961433	560275	482129	159268	873569	563189
3550	3-(4-hydroxyphenyl)propionate	Xenobiotics	Benzoate Metabolism	39587	LC/MS Neg	100002914	1670	165.056	501-97-3	10394	9965	C01744	yes	HMDB02199													3663166				517548
1414	3-hydroxydecanoate	Lipid	Fatty Acid, Monohydroxy	22053	LC/MS Neg	100000997	4634.7	187.134	5561-87-5	26612	24790			HMDB02203	88744		216067	281472	193930				76212			140359	1348153	891428		374427	561491
1134	arachidate (20:0)	Lipid	Long Chain Fatty Acid	1118	LC/MS Neg	893	6240	311.296	506-30-9	10467	10035	C06425		HMDB02212	17592968	7299215	4029883	10504957	7517660	19205640	6148135	35376348	6129564	10975932	11318775	16357697	8789658	3485647	7164780	10718153	3383088
1137	eicosenoate (20:1)	Lipid	Long Chain Fatty Acid	33587	LC/MS Neg	100001335	5950	309.28		5282768	4445895	C16526	yes	HMDB02231	53538812	8527983	2592613	5454105	7266215	21717050	6878589	94301704	10673744	17424952	44752216	37618544	32252820	12992205	26826308	33749432	11858694
1118	margarate (17:0)	Lipid	Long Chain Fatty Acid	1121	LC/MS Neg	891	5731	269.249	506-12-7	10465	10033		yes	HMDB02259	16329315	8585966	3617990	5878078	9940094	10574974	4267145	42907640	5562360	10725544	12680728	13035649	15410312	3725399	7988321	9697083	5522866
71	imidazole propionate	Amino Acid	Histidine Metabolism	40730	LC/MS Pos Early	100003434	2263	141.066	1074-59-5	70630	63798			HMDB02271	384711		748559	281954		634637	413080	641828	494881	769649	763443	574508	33073658	1230263	626002	1266323	11270319
106	N-acetyl-cadaverine	Amino Acid	Lysine Metabolism	43530	LC/MS Pos Early	100002249	2385	145.134	32343-73-0	189087				HMDB02284													31776840	53660408	11308282	28445440	51731140
73	imidazole lactate	Amino Acid	Histidine Metabolism	15716	LC/MS Pos Early	100000263	2040	157.061	14403-45-3	440129	389128	C05568		HMDB02320		202790	469515			329218			293630				9724676		527431		808637
3397	oxalate (ethanedioate)	Cofactors and Vitamins	Ascorbate and Aldarate Metabolism	20694	LC/MS Neg	100000841	603	88.988	144-62-7	971	946	C00209		HMDB02329	9027078	6522506	9956072	2637919	3361389	6816606	6191244	5062371	9099049	8413556	8667141	7716401	5511509	4483527	1475525	2970030	1958676
343	3-sulfo-L-alanine	Amino Acid	Methionine, Cysteine, SAM and Taurine Metabolism	47089	LC/MS Polar	382	2890	167.997	498-40-8	72886	65718	C00506		HMDB02757	726816	1678546	2284487	520804	1365518	916647	865006	1192298	1399777	1168692	546517	2265916	2245750	1272556	657497	4195340	2812711
3555	theobromine	Xenobiotics	Xanthine Metabolism	18392	LC/MS Pos Early	100000445	1600	181.072	83-67-0	5429	5236	C07480	yes	HMDB02825													1095064	1235657	2164523	10221200	635475
1164	dihomo-linolenate (20:3n3 or n6)	Lipid	Polyunsaturated Fatty Acid (n3 and n6)	35718	LC/MS Neg	100001739	5596	305.249	17046-59-2	5280581	4471954	C03242		HMDB02925													870782			305997	477809
10	N-acetylserine	Amino Acid	Glycine, Serine and Threonine Metabolism	37076	LC/MS Polar	100001851	2000	146.046	97-14-3	65249	58744		yes	HMDB02931									286774				5234872	5242876	2629838	3544616	18699076
3774	erythritol	Xenobiotics	Food Component/Plant	20699	LC/MS Polar	100000846	1491	167.056	149-32-6	222285	13835932	C00503	yes	HMDB02994			121388					555723			126636			176220	28573068	231514	408207
3772	ergothioneine	Xenobiotics	Food Component/Plant	37459	LC/MS Pos Early	100002154	850	230.096	58511-63-0	3032311	2297320	C05570		HMDB03045															1571713
3435	heme	Cofactors and Vitamins	Hemoglobin and Porphyrin Metabolism	41754	LC/MS Pos Late	100001386	1124	616.176	14875-96-8	26945		C00032	yes	HMDB03178														7355301
931	sedoheptulose	Carbohydrate	Pentose Metabolism	53237	LC/MS Polar	100002619	2255	209.067	3019-74-7	5459879	4573620			HMDB03219													4054567	1280530		4935731	8791831
1116	palmitoleate (16:1n7)	Lipid	Long Chain Fatty Acid	33447	LC/MS Neg	452	5475	253.217	373-49-9	445638	393216	C08362	yes	HMDB03229	2897903	2178601	1815481	3165377	6088041	1386964	1597569	1871750	4197821	777636	3247119	2783742	11817490	4482130	1826388	5632705	4559790
235	indole-3-carboxylic acid	Amino Acid	Tryptophan Metabolism	38116	LC/MS Neg	100002185	1710	160.04	771-50-6	69867		C19837		HMDB03320	98851	117199	117249	74615	96631	86621	83175	96154	76103	73842	96327	132298	62460	403285	2225074	257922	625899
107	5-aminovalerate	Amino Acid	Lysine Metabolism	18319	LC/MS Pos Early	100000454	2220	118.086	660-88-8	138	135	C00431	yes	HMDB03355	14214453	4273653	6482546	13785963	4298016	6864974	9275195	11239255	2291849	12923195		5810541	160215760	107445048	99228520	114690368	246309488
364	N-alpha-acetylornithine	Amino Acid	Urea cycle; Arginine and Proline Metabolism	32984	LC/MS Pos Early	100000285	2000	175.108	6205-08-09	439232	388369	C00437	yes	HMDB03357													1114904	4704803	16033297	8668231	14179024
363	N-delta-acetylornithine	Amino Acid	Urea cycle; Arginine and Proline Metabolism	43249	LC/MS Pos Early	100004523	1877	175.108		9920500	8096135	C00437	yes	HMDB03357			980247	423325	719324						113408		12094485	12561592	9425436	2457197	36778244
402	4-guanidinobutanoate	Amino Acid	Guanidino and Acetamido Metabolism	15681	LC/MS Pos Early	100000096	2320	146.092	463-003;463-00-3	500	486	C01035		HMDB03464	957258	5699955	7967152	2534028	5370148	1519933	3536776	4114270	3132201	2371339	1351484	1540377	391324	313649	599932	358347	444347
3223	adenosine 3'-monophosphate (3'-AMP)	Nucleotide	Purine Metabolism, Adenine containing	35142	LC/MS Neg	100001449	1245	346.056	84-21-9	41211	10463793	C01367	yes	HMDB03540													99231	41070	85057	73476	118215
399	4-acetamidobutanoate	Amino Acid	Polyamine Metabolism	1558	LC/MS Pos Early	1113	1350	146.081	3025-96-5	18189	17180	C02946		HMDB03681	460655	822254	4766654	1025951	7408318	454711	976947	336543	529066	1589369	1479891	719810	972971	1295592	8301932	4183380	5882724
280	3-methyl-2-oxovalerate	Amino Acid	Leucine, Isoleucine and Valine Metabolism	15676	LC/MS Neg	100000036	2064.2	129.056	1460-34-0;51829-07-3	47	46	C00671		HMDB03736	206698		321866	246712	159680		1168484		217324	225587		245511	1422204	1424758	4685522	10130064	5501530
213	N-formylanthranilic acid	Amino Acid	Tryptophan Metabolism	43549	LC/MS Neg	100004561	2150	164.035	3342-77-6	101399	91624	C05653		HMDB04089	388063	361909	457149	250696	252930	332575	261780	394285	168985	199200	313392	583150	200894	154444	203830	376195	148760
4467	dexpanthenol	Xenobiotics	Chemical	38314	LC/MS Pos Early	100002376	1740	206.139	16485-10-2	4678	4516	D03726	yes	HMDB04231																33432192
2293	phytosphingosine	Lipid	Sphingolipid Metabolism	1510	LC/MS Pos Late	469	1367	318.3	554-62-1	122121	21238683	C12144		HMDB04610	138796	80004	70641	170290	109014	71700	493622	193903	72528	164345	90166	150039	267639		189122	102635
360	N-acetylarginine	Amino Acid	Urea cycle; Arginine and Proline Metabolism	33953	LC/MS Pos Early	100001266	2245	217.13	155-84-0	67427	60752	C02562		HMDB04620													841771		396809	177842	668744
3886	stachydrine	Xenobiotics	Food Component/Plant	34384	LC/MS Pos Early	100001296	1440	144.102	4136-37-2	115244	103115	C10172	yes	HMDB04827		648939	7240578	407702	503353	527199	553451	5323903	1569896	1289981	6085893	1199000	311873312	591410624	316109216	282279392	561648960
2351	N-palmitoyl-sphingosine (d18:1/16:0)	Lipid	Ceramides	44877	LC/MS Pos Late	1518	2893	538.519	24696-26-2	5283564	4446677			HMDB04949	1255604	488230	1582943	3245423	225940	1718562	913064	7041953	1442867	2386452	3502458	1909932	1619777	283329	662911	907284	644632
2353	N-stearoyl-sphingosine (d18:1/18:0)*	Lipid	Ceramides	54979	LC/MS Pos Late	1547	3392	566.551	104404-17-3	5283565	4446678			HMDB04950	478614	89681	450618	1161217		283670	127626	879086		543672	427601	203693	67685
1769	1-palmitoyl-2-oleoyl-GPE (16:0/18:1)	Lipid	Phosphatidylethanolamine (PE)	19263	LC/MS Pos Late	1526	2509	718.538	26662-94-2	5283496	4446615			HMDB05320					280716								3247745	47692		977442	995223
1770	1-palmitoyl-2-linoleoyl-GPE (16:0/18:2)	Lipid	Phosphatidylethanolamine (PE)	42449	LC/MS Pos Late	100001870	2275	716.522		9546747	7825697			HMDB05322													1582887			147251	160889
43	N-acetylglutamine	Amino Acid	Glutamate Metabolism	33943	LC/MS Polar	100001253	2140	187.072	2490-97-3	182230	158492	C02716		HMDB06029													454747	1353816	2224465	229138	2213852
2441	7-hydroxycholesterol (alpha or beta)	Lipid	Sterol	47890	LC/MS Pos Late	100005999	1930	367.336		107722				HMDB06119	584421	394679	585945	1251376	431633	1096096	767141	4418415	944249	1906396	1142338	2086000	70695	74373			101423
1647	1-palmitoyl-2-stearoyl-GPC (16:0/18:0)	Lipid	Phosphatidylcholine (PC)	52616	LC/MS Pos Late	100008921	2653	762.601	59403-51-9		24766643			HMDB07970													522493			346054	220523
1651	1-palmitoyl-2-oleoyl-GPC (16:0/18:1)	Lipid	Phosphatidylcholine (PC)	52461	LC/MS Pos Late	1539	2358	760.585	26853-31-6;26853-31-6	6436017	4940699		yes	HMDB07972	220213	373955	227627	735608	285042	572180	171942	1090558	425753	521273	1943784	128716	5219299	590456	171705	1364393	1411839
1658	1-palmitoyl-2-linoleoyl-GPC (16:0/18:2)	Lipid	Phosphatidylcholine (PC)	42446	LC/MS Pos Late	1537	2160	758.569	40811-94-7	5287971	4450224		yes	HMDB07973	450316	563278	368717	1211517	332048	901279	309934	1690277	497321	875443	3166150	289523	1706932	667360	257799	410415	507353
1716	1-stearoyl-2-oleoyl-GPC (18:0/18:1)	Lipid	Phosphatidylcholine (PC)	52438	LC/MS Pos Late	100008904	2644	788.616	56421-10-4		24766704		yes	HMDB08038				189599		94846		264162	77501	132257	491981		1978347			382601	477449
1721	1-stearoyl-2-linoleoyl-GPC (18:0/18:2)*	Lipid	Phosphatidylcholine (PC)	52452	LC/MS Pos Late	100008980	2380	786.601					yes	HMDB08039	308898	455125	288495	1010718	217586	657700	264875	1333502	462841	617260	2588449	191325	2067696	507053	218971	376391	581803
1761	1,2-dipalmitoyl-GPE (16:0/16:0)*	Lipid	Phosphatidylethanolamine (PE)	57341	LC/MS Pos Late	100009204	2498	692.522		445468	393103			HMDB08923		225049	110780	244605	817710				156906				1981019	173802		601975	765931
1790	1-stearoyl-2-linoleoyl-GPE (18:0/18:2)*	Lipid	Phosphatidylethanolamine (PE)	52446	LC/MS Pos Late	100008976	2522	744.554		9546749	7825699			HMDB08994		59461		71259		51881		109436	52683	55758	154984		1210823			80736	100120
2267	palmitoyl dihydrosphingomyelin (d18:0/16:0)*	Lipid	Sphingolipid Metabolism	52434	LC/MS Pos Late	100008954	2290	705.591		9939965	8115586			HMDB10168	108465		51511	116573		201818		435400	225268	282650	165588	274464	219825	46144
2269	palmitoyl sphingomyelin (d18:1/16:0)	Lipid	Sphingolipid Metabolism	37506	LC/MS Pos Late	100002107	2168	703.575	6254-89-3	9939941	8115562		yes	HMDB10169	1082847	393282	416955	1233828	175417	1812438	545388	4742216	2617968	1647970	1999205	2015231	7631170	1166837	474546	2741880	5937576
1171	mead acid (20:3n9)	Lipid	Polyunsaturated Fatty Acid (n3 and n6)	35174	LC/MS Neg	100001472	5650	305.249	20590-32-3	5312531	4471956			HMDB10378													1122564	2061193	2008628	1366019	1542159
1926	1-stearoyl-GPC (18:0)	Lipid	Lysophospholipid	33961	LC/MS Pos Late	100001271	1606	524.371	19420-57-6	497299	435389		yes	HMDB10384								89583			115408		593800	71948		118687	276156
1419	3-hydroxypalmitate	Lipid	Fatty Acid, Monohydroxy	27503	LC/MS Neg	100000983	5476	271.228	928-17-6	301590	266538			HMDB10734	6178396	4018117	2302649	5135363	9172280	7673845	1828022	23602692	5151638	5475137	18539048	10851845	10598365	2473916	1499679	4499045	2296934
1968	1-stearoyl-GPE (18:0)	Lipid	Lysophospholipid	42398	LC/MS Pos Late	100001461	1626	482.324	69747-55-3	9547068	7826018			HMDB11130		62065		92802				155825	58600	56205	152420		666116	75523		121887	513096
440	gamma-glutamylvaline	Peptide	Gamma-glutamyl Amino Acid	43829	LC/MS Pos Early	100001126	2700	247.129	2746-34-1	7015683				HMDB11172													5787033	2403701	1691747	1159112	2851029
2103	1-(1-enyl-palmitoyl)-2-oleoyl-GPE (P-16:0/18:1)*	Lipid	Plasmalogen	52477	LC/MS Pos Late	100009005	2600	702.543			24769228			HMDB11342													1023505			129360	305822
1963	1-palmitoyl-GPE (16:0)	Lipid	Lysophospholipid	35631	LC/MS Pos Late	100001567	1544	454.293	53862-35-4	9547069	7826019			HMDB11503				101814	303060						110222		1409579			224821	284891
3226	adenosine-2',3'-cyclic monophosphate	Nucleotide	Purine Metabolism, Adenine containing	37467	LC/MS Neg	72	1793	328.045	37063-35-7	2024	1947	C02353		HMDB11616													64809	173674	306859	466407	746902
3224	adenosine 2'-monophosphate (2'-AMP)	Nucleotide	Purine Metabolism, Adenine containing	36815	LC/MS Neg	100001694	1497.7	346.056	130-49-4	94136		C00946		HMDB11617	73689	162383	41193	96971	266299	71234	47047	60632	25608	98316	285055	94423	1552681	1155327	623091	256059	760521
3294	uridine-2',3'-cyclic monophosphate	Nucleotide	Pyrimidine Metabolism, Uracil containing	37137	LC/MS Neg	75	1090	305.018	40632-52-8	439715	3824355	C02355		HMDB11640															73874	75603	110276
3317	uridine 2'-monophosphate (2'-UMP)*	Nucleotide	Pyrimidine Metabolism, Uracil containing	52444	LC/MS Neg	100008975	824	323.029				C03031		HMDB11641													403174	303239	183041	80009	183430
2273	lignoceroyl sphingomyelin (d18:1/24:0)	Lipid	Sphingolipid Metabolism	57330	LC/MS Pos Late	100006298	3437	815.7	60037-60-7		24846875		yes	HMDB11697				190445		125343		226729	114950	151665	268857	110855	673760	113900		264089	317669
427	gamma-glutamylglutamate	Peptide	Gamma-glutamyl Amino Acid	36738	LC/MS Pos Early	331	1775	277.103	1116-22-9	92865	83831	C05282		HMDB11737	117050			45824		207898		62590		88642	116535	82750	444578	2150017	1225823	1911801	1530339
310	N-acetylmethionine	Amino Acid	Methionine, Cysteine, SAM and Taurine Metabolism	1589	LC/MS Neg	1083	1787	190.054	65-82-7	448580	395338	C02712	yes	HMDB11745													343719	40723	234863	948790	315332
244	N-acetylleucine	Amino Acid	Leucine, Isoleucine and Valine Metabolism	1587	LC/MS Neg	1082	2400	172.098	1188-21-2	70912	64075	C02710	yes	HMDB11756													137263	623771	1059223	1977353	2015644
298	N-acetylvaline	Amino Acid	Leucine, Isoleucine and Valine Metabolism	1591	LC/MS Polar	1084	1227	158.082	96-81-1	66789	60154			HMDB11757														2793120	2744940	2766669	2469344
2256	N-palmitoyl-sphinganine (d18:0/16:0)	Lipid	Sphingolipid Metabolism	52604	LC/MS Pos Late	100009028	3090	540.535	5966-29-0	5283572	4446685			HMDB11760	720570	879619	919498	1807449	497002	1447443	496718	2321847	829907	1695663	2572532	1815460	470784	65001	150774	553227	298864
2357	ceramide (d18:1/14:0, d16:1/16:0)*	Lipid	Ceramides	57432	LC/MS Pos Late	100015735	2477	510.488				C13916		HMDB11773	134666	96985	59446	192001		438745	117385	533028	71545	247830	602664	135633	87069			205790
2275	sphingomyelin (d18:1/14:0, d16:1/16:0)*	Lipid	Sphingolipid Metabolism	42463	LC/MS Pos Late	100004328	1998	675.544		11433862	9608732			HMDB12097	133136			67512		141540		241720	145292	95054	119229	114216	351469			302571	325506
2280	sphingomyelin (d18:1/18:1, d18:2/18:0)	Lipid	Sphingolipid Metabolism	37529	LC/MS Pos Late	100002106	2167	729.591	108392-10-5	6443882	4947837		yes	HMDB12101	89408			82106		79855		96861	96349	77121			226368	79735		233016	110934
2271	behenoyl sphingomyelin (d18:1/22:0)*	Lipid	Sphingolipid Metabolism	48492	LC/MS Pos Late	100006294	3083	787.669			24846873			HMDB12103				189408		153084		379373	227522	178796	334491	111042	639094	88057		396913	330931
2286	sphingomyelin (d18:1/24:1, d18:2/24:0)*	Lipid	Sphingolipid Metabolism	47153	LC/MS Pos Late	100005986	3033	813.684	94359-13-4		24846874		yes	HMDB12107				327608		279221		872430	486128	305452	677919	242105	2476174	508540		1141676	2311377
3668	2,3-dihydroxyisovalerate	Xenobiotics	Food Component/Plant	38276	LC/MS Polar	100002417	1050	133.051	1756-18-9	677	657	C04039	yes	HMDB12141	172793	355907	519267	249562	422884	290310	282215	246784	451647	592154	240868	293511	4651900	54026524	15669901	11451711	27773672
1548	stearoyl ethanolamide	Lipid	Endocannabinoid	38625	LC/MS Pos Late	100002254	1787	328.321	111-57-9	27902	25958			HMDB13078	553706	474015	335398	469802	432820	741076	379688	2225052	483137	654709	2082998	782829	342494	316412	307919	968668	515456
197	N-acetyltryptophan	Amino Acid	Tryptophan Metabolism	33959	LC/MS Neg	100001254	2630	245.093	1218-34-4	700653	610602	C03137		HMDB13713														192474	77741	55721
456	alanylleucine	Peptide	Dipeptide	37093	LC/MS Pos Early	100001890	3055	203.139	1638-60-4	259583	227831		yes	HMDB28691													5748378	5184863	7630685	4056098	4724010
593	glycylvaline	Peptide	Dipeptide	18357	LC/MS Pos Early	100000487	2734	175.108	1963-21-9	97417	2006926		yes	HMDB28854													7302680	3274651	2972146	3551173	4693997
630	leucylalanine	Peptide	Dipeptide	40010	LC/MS Neg	100003179	2264	201.124	7298-84-2	259321	227625			HMDB28922													2226162	1893144	2937737	2153989	2034576
654	lysylleucine	Peptide	Dipeptide	40020	LC/MS Pos Early	100003196	3370	260.197	7369-79-1	4682588	3870665			HMDB28955													3568446	1663659	2789077	1631840	2346781
745	threonylphenylalanine	Peptide	Dipeptide	31530	LC/MS Pos Early	100001125	3077	267.134	16875-27-7	4099799	3313819		yes	HMDB29068													8583046	3017111	2232797	3211441	5892194
786	valylglutamine	Peptide	Dipeptide	42079	LC/MS Pos Early	100003640	2295	246.145	42854-54-6	5253209	4419671			HMDB29125													3179684	1173860	4020277	1692524	2044793
787	valylglycine	Peptide	Dipeptide	40475	LC/MS Neg	100003641	1506	173.093	686-43-1	136487	120256			HMDB29127													1306973	144620	203525	250772	248535
790	valylleucine	Peptide	Dipeptide	39994	LC/MS Pos Early	100003210	3138	231.17	22906-55-4	352039	312586			HMDB29131													6910904	7631348	9199518	4080703	5403500
3867	saccharin	Xenobiotics	Food Component/Plant	21151	LC/MS Neg	100000870	2000	181.992	81-07-2	5143	4959	D01085	yes	HMDB29723													338791		196428	176951	1196049
1407	2-hydroxypalmitate	Lipid	Fatty Acid, Monohydroxy	35675	LC/MS Neg	100001579	5511.2	271.228	764-67-0	92836	83805			HMDB31057	15956089	3266882	1271009	2375028	5249525	6919247	2560797	20405686	2305507	5938195	11125883	9094714	4877907	1528840	1696324	2685701	1233206
65	N-acetylhistidine	Amino Acid	Histidine Metabolism	33946	LC/MS Polar	100001293	2088	196.073	39145-52-3	75619	68142	C02997		HMDB32055													1135492	1990034	742025	172521	1604862
3670	dipicolinate	Xenobiotics	Food Component/Plant	15135	LC/MS Pos Early	100000146	1695	168.029	499-83-2	10367	9940			HMDB33161	7248517	4792196	4963125	3001133	6427036	21298442	3301463	6199171	3987301	7826546	15932276	7282354	10301169	4250174	11076677	4744263	4828331
3869	acesulfame	Xenobiotics	Food Component/Plant	48569	LC/MS Polar	100006203	756	161.987	55589-62-3	36573	33607			HMDB33585														1042553	1420397	477703	5602990
1444	10-hydroxystearate	Lipid	Fatty Acid, Monohydroxy	47123	LC/MS Neg	100005852	5370	299.259		9561835	7838048			HMDB37396	3065178				1230886						3159286	2606892	20302838	8969608	37827248	33820792	12985613
1229	17-methylstearate	Lipid	Fatty Acid, Branched	38296	LC/MS Neg	100002356	5993	297.28	2724-59-6	3083779	2340933			HMDB37397	1188913	474201	578130	1490575	698677	727462	298882	2007192	743138	506781	1247969	670402	1085625	193927	308603	514245	231178
139	phenol sulfate	Amino Acid	Tyrosine Metabolism	32553	LC/MS Neg	100001510	2156	172.991	937-34-8	74426	67018	C02180		HMDB60015			25407										169270		269690		52160
4039	cyclic(AMP-GMP)	Xenobiotics	Bacterial/Fungal	44570	LC/MS Polar	100004655	3498.2	336.043	849214-04-6					HMDB60465													1048018	767404	1739367	586488	1307636
1043	N-acetylmuramate	Carbohydrate	Aminosugar Metabolism	18354	LC/MS Neg	100000283	860	292.104	10597-89-4	5462244	74681	C02713		HMDB60493													2455763	1999513	3389919	7853011	6745534
279	N-acetylisoleucine	Amino Acid	Leucine, Isoleucine and Valine Metabolism	33967	LC/MS Neg	100001276	2325	172.098	3077-46-1	2802421	2081100			HMDB61684													57532	221329	690519	1193029	767879
1223	13-methylmyristate	Lipid	Fatty Acid, Branched	38293	LC/MS Neg	100002344	5499	241.217	2485-71-4	151014	133106			HMDB61707	16461620	10685714	4991740	11130924	21773222	41057488	5774045	41434308	19159016	6518222	54791124	17113000	42928876	15946303	14105083	29576154	15146956
1226	15-methylpalmitate	Lipid	Fatty Acid, Branched	38768	LC/MS Neg	100002945	5695	269.249		17903417				HMDB61709	19032994	14747075	5302486	8711090	9810368	20161120	3416963	72169408	7240858	12217128	29799998	12123757	25932488	4065672	5805717	13440328	10342822
2109	1-(1-enyl-palmitoyl)-2-oleoyl-GPC (P-16:0/18:1)*	Lipid	Plasmalogen	52478	LC/MS Pos Late	100009007	2443	744.59																			2663861			144469
2136	1-(1-enyl-stearoyl)-GPE (P-18:0)*	Lipid	Lysoplasmalogen	39271	LC/MS Pos Late	100003001	1649	466.329																			997901	111443			506108
1727	1-oleoyl-2-linoleoyl-GPC (18:1/18:2)*	Lipid	Phosphatidylcholine (PC)	52453	LC/MS Pos Late	100008981	2165	784.585								87687	40396	195017		153526		236291		81967	490326		338698		92872		81918
1773	1-palmitoleoyl-2-oleoyl-GPE (16:1/18:1)*	Lipid	Phosphatidylethanolamine (PE)	52469	LC/MS Pos Late	100008995	2250	716.522			24768446																825332				146906
1992	1-palmitoyl-GPG (16:0)*	Lipid	Lysophospholipid	45970	LC/MS Neg	100005717	5570	483.273		3300276	2548639																226462			192108	90707
1404	2-hydroxydecanoate	Lipid	Fatty Acid, Monohydroxy	42489	LC/MS Neg	100004089	4840	187.134	5393-81-7	21488	20195				333834	147627	319603	100146	172636	262612		293982	312254	328977		922208
1408	2-hydroxystearate	Lipid	Fatty Acid, Monohydroxy	17945	LC/MS Neg	1239	5695	299.259	629-22-1	69417	62625	C03045			6518157	2250138	480160	2024006	1317952	7848914	2236255	21047812	1933271	5545539	8569604	6226070	579304	351763	756655	1023745	413239
1418	3-hydroxymyristate	Lipid	Fatty Acid, Monohydroxy	21158	LC/MS Neg	100000882	5335	243.197	3422-31-9	16064	15252				3206409	2966649	1996267	2382180	4490799	5290056	1808566	5764732	1847125	2437935	11062343	5187427	16827644	8121275	5547271	5913415	3922322
1449	3-hydroxystearate	Lipid	Fatty Acid, Monohydroxy	52938	LC/MS Neg	100008933	5674	299.259	45261-96-9	5282907	4446034				2019062	752762	482043	736763	984712	1067236	767618	3388877	1190824	1236860	1288427	1260425	1271594	297816	1390283	722308	427094
390	acisoga	Amino Acid	Polyamine Metabolism	43258	LC/MS Pos Early	100004541	1813	185.128	106692-36-8	129397	114601																571755		77432	66924	234456
344	cyano-alanine	Amino Acid	Methionine, Cysteine, SAM and Taurine Metabolism	35660	LC/MS Polar	100001645	1516	113.036	6232-19-5	13538	12950	C02512															2194496			117427
2145	glycerophosphoglycerol	Lipid	Glycerolipid Metabolism	48857	LC/MS Polar	100001619	2430	245.043		439964	388990	C03274			83644			99178	104018	130216		117136		292845	441782	201348	2326849	6656569	2305807	5228846	8259233
2371	lactosyl-N-palmitoyl-sphingosine (d18:1/16:0)	Lipid	Ceramides	53010	LC/MS Pos Late	100009030	2527	862.625	4201-62-1						402089		182240	400851		1121204	251729	2347701	1557813	1034057	1009763	1897180	5102990	480966	209166	987436	8762783
315	N-acetylmethionine sulfoxide	Amino Acid	Methionine, Cysteine, SAM and Taurine Metabolism	45428	LC/MS Pos Early	100005463	880	208.064	108646-71-5	193368	167798																516633	1748998	3104821	2026253	4618266
339	N-acetyltaurine	Amino Acid	Methionine, Cysteine, SAM and Taurine Metabolism	48187	LC/MS Neg	100005466	800	166.018		159864	140553					35286	75110				44082						348560	98736	80769	35412	210483
17	N-acetylthreonine	Amino Acid	Glycine, Serine and Threonine Metabolism	33939	LC/MS Neg	100001274	821.6	160.062	17093-74-2	152204	3841173													83918			660256	1067473	698130	838230	1382610
372	N-methylproline	Amino Acid	Urea cycle; Arginine and Proline Metabolism	37431	LC/MS Pos Early	100001956	1335	130.086	475-11-6	557	541				143081		352223			310536		451426	359389				647994	1919677	2449304	635256	1550590
108	N-trimethyl 5-aminovalerate	Amino Acid	Lysine Metabolism	57687	LC/MS Pos Early	100015962	2186	160.133			34236878																22797236	106854392	148038768	269490624	35313036
4407	O-sulfo-L-tyrosine	Xenobiotics	Chemical	45413	LC/MS Neg	100005384	990	260.023		514186	448617																865612		408601		86445
2278	sphingomyelin (d18:2/16:0, d18:1/16:1)*	Lipid	Sphingolipid Metabolism	42459	LC/MS Pos Late	100004329	2002	701.559														129305	69968				335850			203382	204931
2287	sphingomyelin (d18:2/24:1, d18:1/24:2)*	Lipid	Sphingolipid Metabolism	52437	LC/MS Pos Late	100008957	2635	811.669														101546			105498		773633	146971		311220	420838
4542	thioproline	Xenobiotics	Chemical	53231	LC/MS Pos Early	100009232	1250	134.027	34592-47-4	93176	84120																	259925		123365	164070
1133	trans-nonadecenoate (tr 19:1)*	Lipid	Long Chain Fatty Acid	57485	LC/MS Neg	100015805	5824	295.264							13434303	2685800	714232	4405175	5082161	3785907	613250	26247622	5215695	6191706	19073252	10916964	19802152	2653492	5112408	6503453	1624063

## Sheet: MassNormImp(calculus)
														SAMPLE_NAME	UNOX-00106	UNOX-00107	UNOX-00108	UNOX-00109	UNOX-00110	UNOX-00111	UNOX-00112	UNOX-00113	UNOX-00114	UNOX-00115	UNOX-00116	UNOX-00117	UNOX-00118	UNOX-00119	UNOX-00120	UNOX-00121	UNOX-00122
														SAMPLE_ID	3861433	3861434	3861435	3861436	3861437	3861438	3861439	3861440	3861441	3861442	3861443	3861444	3861445	3861446	3861447	3861448	3861449
														CLIENT_IDENTIFIER	9_CS6	10_CS12	11_CS18	12_CS24	13_CS46	14_CS20	15_CS21	16_CS23	17_CS30	18_CS31	19_CS39	20_CS40	21_Oklahoma_1010	22_Spain_28	23_Spain_29	24_Spain_20	25_Spain_15
														CLIENT_MATRIX	Calcified calculus	Calcified calculus	Calcified calculus	Calcified calculus	Calcified calculus	Calcified calculus	Calcified calculus	Calcified calculus	Calcified calculus	Calcified calculus	Calcified calculus	Calcified calculus	Calcified calculus	Calcified calculus	Calcified calculus	Calcified calculus	Calcified calculus
														CLIENT_SAMPLE_ID	CS6	CS12	CS18	CS24	CS46	CS20	CS21	CS23	CS30	CS31	CS39	CS40	Oklahoma 1010	Spain 28	Spain 29	Spain 20	Spain 15
														CLIENT_SAMPLE_WEIGHT_MG	Approx 20 mg	Approx 20 mg	Approx 20 mg	Approx 20 mg	Approx 20 mg	Approx 20 mg	Approx 20 mg	Approx 20 mg	Approx 20 mg	Approx 20 mg	Approx 20 mg	Approx 20 mg	Approx 20 mg	22.1	22.6	20.3	19.8 mg
														DESCRIPTION_SAMPLES	Irina calculus	Irina calculus	Irina calculus	Irina calculus	Irina calculus	Irina calculus	Irina calculus	Irina calculus	Irina calculus	Irina calculus	Irina calculus	Irina calculus		Juan calculus	Juan calculus	Juan calculus	Juan calculus
														MASS_EXTRACTED	4.5	6.67	6.67	6.67	6.67	6.67	5.5	6.67	5.1	5.1	6.67	6.67	6.67	6.67	6.67	6.67	6.67
														PRESERVATIVES	None	None	None	None	None	None	None	None	None	None	None	None	None	None	None	None	None
														SITE	UK	UK	UK	UK	UK	UK	UK	UK	UK	UK	UK	UK	US	Spain	Spain	Spain	Spain
	* Indicates compounds confidently identified but that have not been officially confirmed based on a standard													STORAGE_CONDITION	Room temp >200 years	Room temp >200 years	Room temp >200 years	Room temp >200 years	Room temp >200 years	Room temp >200 years	Room temp >200 years	Room temp >200 years	Room temp >200 years	Room temp >200 years	Room temp >200 years	Room temp >200 years	-20°C since collection	-20°C since collection	-20°C since collection	-20°C since collection	-20°C since collection
														TUBE_ID	9	10	11	12	13	14	15	16	17	18	19	20	21	22	23	24	25
PATHWAY_SORTORDER	BIOCHEMICAL	SUPER_PATHWAY	SUB_PATHWAY	COMP_ID	PLATFORM	CHEMICAL_ID	RI	MASS	CAS	PUBCHEM	CHEMSPIDER	KEGG	Reported in saliva in HMDB	Group HMDB_ID	Ancient	Ancient	Ancient	Ancient	Ancient	Ancient	Ancient	Ancient	Ancient	Ancient	Ancient	Ancient	Modern	Modern	Modern	Modern	Modern
3310	2'-deoxyuridine	Nucleotide	Pyrimidine Metabolism, Uracil containing	52602	LC/MS Neg	536	1586	227.067	951-78-0	13712	13118	C00526		HMDB00012	0.0483	0.0483	0.0483	0.0483	0.0483	0.0483	0.0483	0.0483	0.0483	0.0483	0.0483	0.0483	1.7273	0.0483	0.0483	1.2587	0.7413
3466	pyridoxate	Cofactors and Vitamins	Vitamin B6 Metabolism	31555	LC/MS Neg	100001121	2185	182.046	82-82-6	6723	6467	C00847	yes	HMDB00017	0.4166	0.4166	0.4166	0.4166	0.4166	0.4601	0.4166	0.4166	0.4166	0.4166	0.4166	0.4166	0.4166	4.3737	0.9109	3.7223	1.0891
300	3-methyl-2-oxobutyrate	Amino Acid	Leucine, Isoleucine and Valine Metabolism	44526	LC/MS Neg	100000936	1465	115.04	3715-29-5	49	48	C00141	yes	HMDB00019	0.1998	0.1998	0.206	0.1998	0.1998	0.1998	0.1998	0.1998	0.1998	0.1998	0.1998	0.1998	0.6366	1	1.7279	3.1914	2.0885
3230	adenine	Nucleotide	Purine Metabolism, Adenine containing	554	LC/MS Pos Early	880	2221	136.062	73-24-5	190	185	C00147	yes	HMDB00034	0.7739	0.5375	0.5514	0.7064	1	0.7751	0.5316	1.1705	0.5061	1.2897	1.1435	0.5671	12.8223	14.3898	10.78	13.1131	14.9733
6	betaine	Amino Acid	Glycine, Serine and Threonine Metabolism	3141	LC/MS Pos Early	799	1064	118.086	107-43-7	247	24219951173	C00719	yes	HMDB00043	0.6072	0.9602	0.9166	0.4136	0.6531	0.5286	0.5313	1.298	1	1.5982	1.0638	0.4937	18.3784	23.3647	23.3758	13.2199	21.937
3222	adenosine 5'-monophosphate (AMP)	Nucleotide	Purine Metabolism, Adenine containing	32342	LC/MS Pos Early	209	1013	348.07	149022-20-8	6083	10239183	C00020	yes	HMDB00045	0.9558	0.9966	0.2588	1	2.7787	0.6496	0.2588	0.2588	0.5685	0.8656	1.8647	0.5192	12.9242	10.6373	9.1255	6.2287	9.8415
3229	adenosine	Nucleotide	Purine Metabolism, Adenine containing	555	LC/MS Neg	798	2075.4	134.047	58-61-7	60961	54923	C00212	yes	HMDB00050	0.9666	0.9363	0.6314	1.3233	2.2936	0.7397	0.6974	0.4808	0.6703	1	1.7818	0.7935	14.9169	13.8098	20.7056	15.4038	21.052
346	argininosuccinate	Amino Acid	Urea cycle; Arginine and Proline Metabolism	15497	LC/MS Pos Early	232	2745	291.13	156637-58-0	828	805	C03406		HMDB00052	0.2229	0.2229	0.2229	0.2229	0.2229	0.2229	0.2229	0.2229	0.2229	0.2229	0.2229	0.2229	1.1924	0.2229	0.2229	0.8443	1.1557
1384	carnitine	Lipid	Carnitine Metabolism	15500	LC/MS Pos Early	100000007	1978	162.112	461-05-2	10917	10455	C00318	yes	HMDB00062	0.5096	0.5096	0.5096	0.5096	0.5096	0.5096	0.5096	0.5096	0.5096	0.5096	0.5096	0.5096	1	1.4331	3.1244	0.6961	0.5096
2399	cholesterol	Lipid	Sterol	63	LC/MS Pos Late	266	2707	369.352	57-88-5	11025495	4937803	C00187	yes	HMDB00067	0.8412	0.3195	0.7692	1.726	0.6262	0.8805	0.7246	2.0498	1.3168	1.2888	1.4592	1.1195	2.0133	0.6743	0.3195	0.8141	1.6307
103	pipecolate	Amino Acid	Lysine Metabolism	1444	LC/MS Pos Early	1025	2200	130.086	4043-87-2	849	826	C00408	yes	HMDB00070	2.8586	0.5763	0.2934	0.5708	0.4144	0.9565	1.0013	0.6418	0.52	1.7279	1	0.9952	27.1894	51.9987	67.1167	100.313	85.2404
3214	2'-deoxyinosine	Nucleotide	Purine Metabolism, (Hypo)Xanthine/Inosine containing	15076	LC/MS Neg	100000135	1688	251.079	890-38-0	65058	58569	C05512	yes	HMDB00071	0.0203	0.0203	0.0203	0.0203	0.0203	0.0203	0.0203	0.0203	0.0203	0.0203	0.0327	0.0203	4.5642	0.0203	0.0203	3.9433	1
3279	2'-deoxyguanosine	Nucleotide	Purine Metabolism, Guanine containing	1411	LC/MS Neg	348	1751	266.089	961-07-9	187790	163230	C00330	yes	HMDB00085	0.607	0.607	0.6756	0.607	0.607	0.607	0.607	0.607	0.607	0.9124	2.0727	0.6479	55.2303	0.607	1	7.7671	4.5332
1606	glycerophosphorylcholine (GPC)	Lipid	Phospholipid Metabolism	15990	LC/MS Pos Early	100000269	672	258.11	28319-77-9	71920	571409	C00670	yes	HMDB00086	0.1535	0.1535	0.1535	0.2504	0.8898	0.1852	0.1535	1.1102	0.1535	0.1535	0.6052	0.4839	4.0618	11.2434	5.0877	3.9928	4.1693
3323	cytidine	Nucleotide	Pyrimidine Metabolism, Cytidine containing	514	LC/MS Neg	827	1325	242.078	65-46-3	6175	5940	C00475	yes	HMDB00089	1.0648	1	0.8267	0.8315	1.7064	0.6198	0.4567	0.4278	0.6093	0.8211	2.186	0.8283	13.3212	10.1233	10.6326	8.2515	11.2529
5	dimethylglycine	Amino Acid	Glycine, Serine and Threonine Metabolism	5086	LC/MS Pos Early	806	1104	104.071	1118-68-9	673	653	C01026	yes	HMDB00092	0.5007	0.5007	0.5007	0.5007	0.5007	0.5007	0.5007	0.5007	0.5007	0.5007	0.5007	0.5007	0.5007	1	0.8464	1.4298	2.1151
1059	citrate	Energy	TCA Cycle	1564	LC/MS Neg	1124	582	191.02	77-92-9	311	305	C00158	yes	HMDB00094	1.479	0.2341	0.1359	0.0665	0.9076	0.8602	0.135	1	0.5309	0.7343	2.1084	1.7154	9.1608	5.564	2.4375	2.5463	3.6589
3320	cytidine 5'-monophosphate (5'-CMP)	Nucleotide	Pyrimidine Metabolism, Cytidine containing	2372	LC/MS Pos Early	282	835	324.059	63-37-6	6131	5414497	C00055	yes	HMDB00095	0.2242	0.2242	0.2242	0.2242	0.2904	0.2242	0.2242	0.2242	0.2242	0.2242	0.2242	0.2242	2.0914	1.7707	0.6564	1	1.276
1602	choline	Lipid	Phospholipid Metabolism	15506	LC/MS Pos Early	1256	1961	104.107	67-48-1	305	149278	C00114	yes	HMDB00097	0.5464	1.4782	1.54	0.3048	1.3151	0.3918	0.6143	0.2978	1	0.7052	0.5979	0.3086	7.9978	6.4957	1.1177	5.4938	8.4395
3250	2'-deoxyadenosine	Nucleotide	Purine Metabolism, Adenine containing	1553	LC/MS Pos Early	211	2252	252.109	16373-93-6	13730	13135	C00559		HMDB00101	0.3078	0.3078	0.3078	0.3078	0.3078	0.3078	0.3078	0.3078	0.3078	0.3078	0.3078	0.3078	2.2881	0.3078	0.3078	1	0.3078
52	gamma-aminobutyrate (GABA)	Amino Acid	Glutamate Metabolism	1416	LC/MS Pos Early	141	2048	104.071	56-12-2	119	116	C00334	yes	HMDB00112	0.4922	0.6591	1.98	0.2572	0.6008	0.9907	1.0093	0.5725	18.4525	0.9233	0.2572	0.6643	12.3745	18.0537	8.0542	13.4941	44.2354
1610	glycerophosphoethanolamine	Lipid	Phospholipid Metabolism	37455	LC/MS Polar	100001620	3075	214.049	33049-08-0	123874	110410	C01233		HMDB00114	0.4539	0.4539	0.4539	0.4539	0.4539	0.4539	0.4539	0.4539	0.4539	0.4539	0.4539	0.4539	0.9868	2.3415	0.4539	1	1.7523
871	glucose	Carbohydrate	Glycolysis, Gluconeogenesis, and Pyruvate Metabolism	48152	LC/MS Polar	572	2342	225.062	50-99-7	79025	71358	C00031	yes	HMDB00122	0.1029	0.1224	0.3044	0.1843	0.4184	0.6686	0.1029	3.811	0.1029	0.1029	0.1029	0.1029	106.328	69.9435	1.3314	248.569	133.581
1	glycine	Amino Acid	Glycine, Serine and Threonine Metabolism	58	LC/MS Pos Early	340	1375	76.0393	56-40-6	750	730	C00037	yes	HMDB00123	1.3371	1.1693	1	0.6886	0.6731	0.6763	0.918	0.5366	0.8861	0.8175	0.7479	1.0573	6.9573	2.285	3.1007	11.4664	9.1098
2140	glycerol 3-phosphate	Lipid	Glycerolipid Metabolism	43847	LC/MS Pos Early	100000258	580	173.021	29849-82-9	754	734	C00093	yes	HMDB00126	1.2072	0.7427	0.5301	0.6698	1.0373	1.0262	0.9812	0.7953	0.9212	1	2.0116	1.4526	1.0953	1.2363	1.1358	0.8944	0.8921
2139	glycerol	Lipid	Glycerolipid Metabolism	15122	LC/MS Neg	1254	758	91.0401	56-81-5	753	733	C00116	yes	HMDB00131	0.4065	0.4065	0.4065	0.4065	0.4065	0.4065	0.4065	0.4065	0.4065	0.4065	0.4065	0.4065	0.4065	0.9601	2.2868	1	1.7182
3263	guanine	Nucleotide	Purine Metabolism, Guanine containing	32352	LC/MS Pos Early	172	2032	152.057	73-40-5	764	744	C00242	yes	HMDB00132	1.1932	0.6488	0.6836	0.8147	1.0705	0.8746	0.5436	1.6906	5.2929	1.2667	1.8382	0.7046	17.5295	0.3506	0.2493	1	3.7439
3262	guanosine	Nucleotide	Purine Metabolism, Guanine containing	1573	LC/MS Neg	1099	1662	282.084	118-00-3	6802	6544	C00387	yes	HMDB00133	1	1.2966	0.6834	0.8612	2.1529	0.6457	0.4646	0.5497	0.6796	0.8117	2.3698	0.7606	10.9916	7.5854	14.6952	10.3796	8.8453
1069	fumarate	Energy	TCA Cycle	1643	LC/MS Polar	330	3084	115.004	100-17-8	444972	10197150	C00122	yes	HMDB00134	0.7467	0.7754	1.6337	0.5263	0.7662	0.8788	1	0.5131	1.8282	1.3003	0.4758	0.6793	29.8954	15.3293	11.2697	24.7993	28.7573
891	glycerate	Carbohydrate	Glycolysis, Gluconeogenesis, and Pyruvate Metabolism	1572	LC/MS Polar	1052	2070.4	105.019	600-19-1	752	732	C00258	yes	HMDB00139	0.3228	1	1.7469	0.2938	0.866	0.6756	1.0761	0.4351	1.6138	1.1664	0.3778	0.5073	3.4547	4.6518	0.7571	1.368	4.9727
40	glutamate	Amino Acid	Glutamate Metabolism	57	LC/MS Pos Early	561	1500	148.06	56-86-0	611	591	C00025	yes	HMDB00148	1.0791	0.6453	1.6291	0.4169	0.8983	0.6773	0.4153	1.0248	1	0.9414	0.7092	0.7293	85.355	66.0221	26.4502	104.91	111.058
1070	malate	Energy	TCA Cycle	1303	LC/MS Neg	409	615.6	133.014	6915-15-7	525	510	C00149	yes	HMDB00156	1.1205	0.7341	1.2567	0.2153	0.37	0.5165	0.9297	0.4486	4.4084	0.8157	1	0.5958	10.6675	3.6417	2.0152	10.5783	7.6017
3207	hypoxanthine	Nucleotide	Purine Metabolism, (Hypo)Xanthine/Inosine containing	3127	LC/MS Neg	171	1291.2	135.031	68-94-0	790	768	C00262	yes	HMDB00157	0.3507	0.3507	0.3507	0.3507	0.3507	0.3507	0.3507	0.3507	0.3507	0.3507	0.3507	0.3507	1	0.5855	0.3507	2.6023	1.451
124	tyrosine	Amino Acid	Tyrosine Metabolism	1299	LC/MS Pos Early	815	2430	182.081	60-18-4	6057	5833	C00082	yes	HMDB00158	1.0207	0.8381	0.4748	0.7914	0.8156	0.7144	0.5926	1.4049	0.778	1	1.0158	0.7463	86.7294	12.0083	10.7161	80.4158	58.0231
109	phenylalanine	Amino Acid	Phenylalanine Metabolism	64	LC/MS Pos Early	460	2878	166.086	63-91-2	6140	5910	C00079	yes	HMDB00159	0.3386	1	0.6751	0.8964	0.9385	0.8148	0.4936	1.2927	0.8242	1.1765	1.2166	0.9358	84.8764	13.5172	17.6268	131.656	80.8454
28	alanine	Amino Acid	Alanine and Aspartate Metabolism	1126	LC/MS Pos Early	811	1700	90.055	56-41-7	5950	5735	C00041	yes	HMDB00161	0.8138	1.1682	1.053	0.5719	1	0.595	0.4322	0.9058	5.0053	0.7908	0.7018	0.7571	81.9693	99.7089	71.0282	148.386	193.914
356	proline	Amino Acid	Urea cycle; Arginine and Proline Metabolism	1898	LC/MS Pos Early	480	1603	116.071	147-85-3	145742	128566	C00148	yes	HMDB00162	1.0907	1.1241	1.026	0.628	1	0.6323	0.5606	0.9835	0.7916	0.8314	0.6187	0.595	82.243	22.5128	23.807	120.392	106.194
940	maltose	Carbohydrate	Glycogen Metabolism	15586	LC/MS Polar	913	3329.4	387.114	6363-53-7	10991489	388469	C00208		HMDB00163	0.382	0.382	0.382	0.382	0.382	0.382	0.382	0.382	0.382	0.382	0.382	0.382	1.4086	1.4841	0.382	0.382	0.5914
16	threonine	Amino Acid	Glycine, Serine and Threonine Metabolism	1284	LC/MS Polar	564	2595	118.051	72-19-5	6288	6051	C00188	yes	HMDB00167	0.3743	1.4358	1.7642	0.3376	0.6884	0.5513	0.1911	0.6594	1	0.1911	0.1911	0.5616	70.7746	7.0964	7.1662	105.773	49.1942
38	asparagine	Amino Acid	Alanine and Aspartate Metabolism	512	LC/MS Pos Early	917	1225	133.061	70-47-3	6267	6031	C00152	yes	HMDB00168	1.4965	1.1178	1.2059	0.625	0.8613	1.0542	0.4859	1.8692	0.675	1.2779	1.0076	0.3117	1.2296	0.3117	0.9924	0.9213	0.9914
983	mannose	Carbohydrate	Fructose, Mannose and Galactose Metabolism	48153	LC/MS Polar	803	2200	225.062	3458-28-4	18950	141983	C00159	yes	HMDB00169	0.4236	0.4236	0.4236	0.4236	0.4236	0.4236	0.4236	0.4236	0.4236	0.4236	0.4236	0.4236	0.5328	0.4236	0.4236	1.8937	1.4672
277	isoleucine	Amino Acid	Leucine, Isoleucine and Valine Metabolism	1125	LC/MS Pos Early	376	2800	132.102	73-32-5	6306	769	C00407	yes	HMDB00172	0.686	1.0098	0.8527	0.9902	0.7362	0.5835	0.2231	0.2231	1.4015	1.2097	0.3481	0.625	34.6593	7.8328	15.0212	69.7761	42.5363
62	histidine	Amino Acid	Histidine Metabolism	59	LC/MS Neg	355	755.9	154.062	5934-29-2	6274	752	C00135	yes	HMDB00177	0.4874	0.4874	0.4874	0.4874	0.4874	0.4874	0.4874	0.4874	0.4874	0.4874	0.4874	0.4874	25.2489	0.4923	0.4874	1	4.0238
84	lysine	Amino Acid	Lysine Metabolism	1301	LC/MS Pos Early	407	2850	147.113	56-87-1	5962	5747	C00047	yes	HMDB00182	0.2807	0.2807	0.2807	0.2807	0.2807	0.2807	0.2807	0.2807	0.2807	0.2807	0.2807	0.2807	1	0.2807	0.2888	2.6378	1.527
9	serine	Amino Acid	Glycine, Serine and Threonine Metabolism	1648	LC/MS Pos Early	503	1239	106.05	56-45-1	5951	5736	C00065	yes	HMDB00187	1	1.2744	1.1216	0.4939	0.8055	0.5876	0.4629	1.0145	0.8584	0.7458	0.1608	0.531	30.3246	5.555	5.8714	41.897	29.63
34	aspartate	Amino Acid	Alanine and Aspartate Metabolism	443	LC/MS Pos Early	234	1165	134.045	56-84-8	5960	5745	C00049	yes	HMDB00191	1.0617	0.6014	1.1433	0.2801	0.5408	0.8451	0.6451	1.0461	1	0.6544	0.5265	0.5479	31.8353	6.8469	3.8503	27.3831	21.6462
332	cystine	Amino Acid	Methionine, Cysteine, SAM and Taurine Metabolism	56	LC/MS Pos Early	279	2000	241.031	56-89-3	67678	575	C00491		HMDB00192	0.3307	0.3307	0.3307	0.3307	0.3307	0.3307	0.3307	0.3307	0.3307	0.3307	0.3307	0.3307	1.3222	0.3307	0.3307	0.8777	1.1223
3206	inosine	Nucleotide	Purine Metabolism, (Hypo)Xanthine/Inosine containing	1123	LC/MS Neg	361	1602.1	267.073	58-63-9	6021	21241953	C00294	yes	HMDB00195	0.9623	0.4824	1	0.1632	0.6325	0.1632	0.1632	0.1632	0.5747	0.1632	3.5573	0.654	20.9004	6.5964	12.4244	25.9792	12.9406
228	indoleacetate	Amino Acid	Tryptophan Metabolism	27513	LC/MS Neg	100001034	2200	174.056	6505-45-9	802	780	C00954	yes	HMDB00197	0.5355	0.5355	0.5355	0.5355	0.5355	0.5355	0.5355	0.5355	0.5355	0.5355	0.5355	0.5355	4.1349	0.5355	1.8309	0.9227	1
1319	methylmalonate (MMA)	Lipid	Fatty Acid Metabolism (also BCAA Metabolism)	1496	LC/MS Polar	418	3078.4	117.019	516-05-2	487	473	C02170		HMDB00202	0.6356	1.3627	1.923	0.3241	0.9812	1.0188	0.6444	0.8212	1.2569	0.8503	0.8142	0.3241	7.7818	1.1854	0.9334	1.8458	1.0738
113	phenylpyruvate	Amino Acid	Phenylalanine Metabolism	566	LC/MS Neg	241	2515	163.04	156-06-9	997	972	C00166		HMDB00205	0.2056	0.2056	0.2056	0.2056	0.2056	0.2056	0.2056	0.2056	0.2056	0.2056	0.2056	0.2056	0.9694	0.2056	1	2.2007	1.2342
86	N6-acetyllysine	Amino Acid	Lysine Metabolism	36752	LC/MS Polar	100001734	2612.6	187.109	692-04-6	92832	83801	C02727	yes	HMDB00206	0.5836	0.5836	0.5836	0.5836	0.5836	0.5836	0.5836	0.5836	0.5836	0.5836	0.5836	0.5836	1.1639	0.8812	1	0.5836	5.8763
1123	oleate/vaccenate (18:1)	Lipid	Long Chain Fatty Acid	52285	LC/MS Neg	100008930	5655	281.249				C00712/08367	yes/yes	HMDB00207/03231	1.8933	1.0808	0.1876	0.2102	0.9428	0.7181	0.1048	4.0517	0.1361	1.7056	0.7981	0.6111	2.3933	1	1.4286	1.3691	1.1921
1065	alpha-ketoglutarate	Energy	TCA Cycle	528	LC/MS Polar	93	2700	145.014	305-72-6;328-50-7;22202-68-2	51	50	C00026	yes	HMDB00208	0.4181	0.8917	1.435	0.618	0.8339	1.0415	0.8176	0.4834	1	1.1145	0.4214	0.4341	9.3385	43.7738	27.7755	23.2427	35.6958
118	phenylacetate	Amino Acid	Phenylalanine Metabolism	15958	LC/MS Neg	100000011	2150	135.045	103-82-2	999	10181341	C07086	yes	HMDB00209	0.3637	0.3637	0.3637	0.3637	0.3637	0.3637	0.3637	0.3637	0.3637	0.3637	0.3637	0.3637	0.3637	1	0.5655	1.1421	1.6457
3381	pantothenate	Cofactors and Vitamins	Pantothenate and CoA Metabolism	1508	LC/MS Neg	1024	1498.7	218.103	137-08-6	6613	6361	C00864	yes	HMDB00210	0.818	1.0104	1	0.5115	0.8172	0.8248	0.9891	1.0102	0.8837	0.5148	1.2759	0.6289	17.9585	29.429	38.6371	49.7423	61.9289
1054	N-acetylglucosamine/N-acetylgalactosamine	Carbohydrate	Aminosugar Metabolism	46539	LC/MS Pos Early	100006435	715	222.097		24139			yes	HMDB00215	0.1712	0.1712	0.1712	0.1712	0.1712	0.1712	0.1712	0.1712	0.1712	0.1712	0.1712	0.1712	1	0.3432	0.1712	1.5577	2.2212
1115	palmitate (16:0)	Lipid	Long Chain Fatty Acid	1336	LC/MS Neg	424	5618	255.233	57-10-3	985	960	C00249	yes	HMDB00220	1.4506	1.2102	0.5453	0.7622	1.1649	1.1199	0.5977	2.2728	1.3705	1.1786	1	0.5953	1.3115	0.6339	0.7729	0.9577	0.6663
1608	phosphoethanolamine	Lipid	Phospholipid Metabolism	1600	LC/MS Pos Early	1026	700	142.026	1071-23-4	1015	990	C00346	yes	HMDB00224	0.228	0.228	0.932	1.9973	0.3539	0.228	0.228	0.2475	0.228	0.228	0.228	0.228	10.0363	0.8982	1.445	1.068	1.2516
3283	orotate	Nucleotide	Pyrimidine Metabolism, Orotate containing	1505	LC/MS Polar	445	1638.1	155.01	50887-69-9	967	942	C00295	yes	HMDB00226	0.6486	0.9398	2.301	0.5614	0.8114	0.7214	1.0467	0.6664	1.4319	1	0.4081	0.4086	66.3522	109.461	40.0179	300.616	336.809
1040	N-acetylneuraminate	Carbohydrate	Aminosugar Metabolism	32377	LC/MS Polar	1162	3072.6	308.099	131-48-6	439197	10292217	C00270	yes	HMDB00230	0.1995	0.1995	0.1995	0.1995	0.1995	0.1995	0.1995	0.1995	0.1995	0.1995	0.1995	0.1995	2.4916	0.8947	0.1995	1	2.2147
3447	thiamin (Vitamin B1)	Cofactors and Vitamins	Thiamine Metabolism	5341	LC/MS Pos Early	873	3050	265.112	59-43-8	1130		C00378	yes	HMDB00235	0.2864	0.2864	0.2864	0.2864	0.2864	0.2864	0.2864	0.2864	0.2864	0.2864	0.2864	0.2864	0.2864	1	0.5359	1.7874	1.7025
887	pyruvate	Carbohydrate	Glycolysis, Gluconeogenesis, and Pyruvate Metabolism	48990	LC/MS Polar	823	1083	87.0088	127-17-3	1060	96901	C00022	yes	HMDB00243	0.4561	0.4561	1.498	0.6169	0.7104	0.5779	1	0.4561	0.7264	0.6779	0.4561	0.4561	5.6323	7.2587	6.0478	3.6371	5.8585
982	mannitol/sorbitol	Carbohydrate	Fructose, Mannose and Galactose Metabolism	46142	LC/MS Polar	100001740	2320	181.072		5780	440	C00794	yes	HMDB00247	0.1343	0.1343	0.1343	0.1343	0.1343	0.2937	0.1343	1	0.4445	0.1343	0.1343	0.1343	0.7047	3.5637	62.0486	4.2185	15.8232
338	taurine	Amino Acid	Methionine, Cysteine, SAM and Taurine Metabolism	2125	LC/MS Pos Early	512	660	126.022	107-35-7	1123	1091	C00245	yes	HMDB00251	0.0421	0.0421	0.0421	0.0421	0.0421	0.0421	0.0421	0.1846	0.0421	0.0421	0.1827	0.0701	16.2138	2.3656	1.0035	1	5.3662
2290	sphingosine	Lipid	Sphingolipid Metabolism	17747	LC/MS Pos Late	297	1393	300.29	123-78-4	5353955	4510275	C00319		HMDB00252	4.1716	0.2657	0.2914	0.7091	0.9595	0.799	0.3522	6.8573	0.5675	1	2.4399	1.735	4.4184	0.3847	2.2561	1.8644	1.428
1068	succinate	Energy	TCA Cycle	1437	LC/MS Polar	252	3149	117.019	110-15-6	1110	1078	C00042	yes	HMDB00254	1.6793	0.5933	0.7951	0.4634	0.5139	0.9653	0.6525	0.5707	1.062	1.1257	1	0.8718	13.2806	3.4469	3.9304	2.6216	9.5899
3343	thymine	Nucleotide	Pyrimidine Metabolism, Thymine containing	604	LC/MS Neg	882	1654	125.036	65-71-4	1135	1103	C00178	yes	HMDB00262	0.1216	0.1216	0.1216	0.1216	0.1216	0.1216	0.1216	0.1216	0.1216	0.1216	0.1216	0.1216	1.1993	0.1216	0.8965	2.6704	1
413	5-oxoproline	Amino Acid	Glutathione Metabolism	1494	LC/MS Neg	1021	738.5	128.035	98-79-3	7405	7127	C01879	yes	HMDB00267	1.2696	1.4964	0.8473	0.6883	0.9263	0.8529	0.4848	0.8887	1.1485	1	0.7805	0.7066	2.6378	7.7408	2.4368	6.0132	5.2339
2252	sphinganine	Lipid	Sphingolipid Metabolism	17769	LC/MS Pos Late	313	1413	302.305	3102-56-5	3126	3014	C00836		HMDB00269	3.1152	1	0.3359	0.7664	1.1752	1.0611	0.6468	8.1018	0.8125	3.9295	4.2267	3.9847	1.6194	0.1756	0.7153	0.9293	0.8569
4	sarcosine	Amino Acid	Glycine, Serine and Threonine Metabolism	1516	LC/MS Pos Early	1023	1280	90.055	107-97-1	1088	1057	C00213	yes	HMDB00271	0.6276	0.6276	0.6276	0.6276	0.6276	0.6276	0.6276	0.6276	0.6276	0.6276	0.6276	0.6276	1	1.7326	0.7738	0.6276	1.4028
3342	thymidine	Nucleotide	Pyrimidine Metabolism, Thymine containing	2183	LC/MS Neg	872	1963.7	241.083	50-89-5	5789	5585	C00214	yes	HMDB00273	0.8597	0.5038	0.6248	0.5038	0.5038	0.5038	0.5038	0.5038	0.5038	0.7613	1.759	0.6202	32.4798	0.5038	1.1403	22.6493	8.9616
905	ribose	Carbohydrate	Pentose Metabolism	1471	LC/MS Polar	914	1508.2	195.051	50-69-1	5779	4470639	C00121	yes	HMDB00283	0.101	0.101	0.101	0.101	0.101	0.101	0.101	0.101	0.101	0.101	0.101	0.101	1.2817	0.288	0.101	3.4569	1
3216	urate	Nucleotide	Purine Metabolism, (Hypo)Xanthine/Inosine containing	1604	LC/MS Neg	1134	757.1	167.021	69-93-2;120K5305	1175		C00366	yes	HMDB00289	0.0808	0.0808	0.0808	0.0808	0.0808	0.0808	0.0808	0.0808	0.0808	0.0808	0.0808	0.0808	14.9817	1	0.0808	0.9752	1.1947
3208	xanthine	Nucleotide	Purine Metabolism, (Hypo)Xanthine/Inosine containing	3147	LC/MS Neg	1004	910	151.026	69-89-6	1188	1151	C00385	yes	HMDB00292	1.0345	0.6067	0.8878	0.6721	0.7331	0.6599	0.6752	1.0611	1	0.9436	1.915	0.9933	73.2655	21.5825	61.7368	191.076	95.7146
3295	uridine	Nucleotide	Pyrimidine Metabolism, Uracil containing	606	LC/MS Neg	535	1457.6	243.062	58-96-8	6029	5807	C00299		HMDB00296	1	0.7597	0.5125	0.803	1.428	0.6982	0.5354	0.7835	0.7705	1.1394	1.9859	0.6518	9.6177	10.3657	12.2992	11.2754	14.5974
3296	uracil	Nucleotide	Pyrimidine Metabolism, Uracil containing	605	LC/MS Polar	825	1089.7	111.02	66-22-8	1174	1141	C00106	yes	HMDB00300	0.2959	0.2959	0.2959	0.2959	0.2959	0.2959	0.2959	0.2959	0.2959	0.2959	0.2959	0.2959	0.9993	0.2959	1	2.3319	1.3179
69	trans-urocanate	Amino Acid	Histidine Metabolism	607	LC/MS Polar	537	1882.5	137.036	104-98-3	736715	643824	C00785	yes	HMDB00301	1.511	1.977	0.5867	0.9715	0.535	0.5548	0.4791	1.3274	0.8939	0.6099	0.6752	1	50.117	30.8497	7.0319	9.8176	47.3308
301	2-hydroxy-3-methylvalerate	Amino Acid	Leucine, Isoleucine and Valine Metabolism	36746	LC/MS Neg	100001541	1800	131.071	488-15-3	164623	144317		yes	HMDB00317	0.1178	0.1178	0.1178	0.1178	0.1178	0.1178	0.1178	0.1178	0.1178	0.1178	0.1178	0.1178	1.424	0.576	1.6933	0.3599	1.7141
1247	2-hydroxyadipate	Lipid	Fatty Acid, Dicarboxylate	31934	LC/MS Polar	100001153	3000	161.046	18294-85-4	193530	167943	C02360		HMDB00321	1.0307	1.2278	1.4629	0.7533	1	2.0483	1.8534	0.7277	2.0541	1.9021	0.6839	0.9767	0.3471	0.5003	0.5376	0.3471	0.3471
2384	3-hydroxy-3-methylglutarate	Lipid	Mevalonate Metabolism	531	LC/MS Polar	112	2850	161.046	503-49-1	1662	4573695	C03761	yes	HMDB00355	0.8196	1	1.6764	0.411	1.3244	0.871	1.135	0.4518	1.1083	1.4101	0.5658	0.7033	1.8826	0.945	4.3657	0.7299	1.3634
1389	3-hydroxybutyrate (BHBA)	Lipid	Ketone Bodies	542	LC/MS Polar	254	1475	103.04	625-72-9	441	428	C01089	yes	HMDB00357	0.5962	2.4864	0.9212	1.0788	2.4365	0.3137	0.4678	0.3137	0.8331	0.7885	0.3821	0.3137	2.1126	3.38	0.3137	2.0613	6.9403
1416	3-hydroxylaurate	Lipid	Fatty Acid, Monohydroxy	32457	LC/MS Neg	100001112	5175	215.165	53941-38-1	94216	85026			HMDB00387	0.8518	0.8711	0.8526	1.3972	1	0.3254	0.3254	0.3254	0.4868	0.7941	1.4558	0.7276	20.0311	5.8847	2.7298	3.2866	5.2587
3675	2-isopropylmalate	Xenobiotics	Food Component/Plant	15667	LC/MS Neg	100000409	725	175.061	3237-44-3	77	76	C02504	yes	HMDB00402	0.6937	0.4087	0.6546	0.4312	1.0151	0.4087	0.4087	0.888	0.8205	0.819	1.9808	1	20.2795	24.3681	46.9182	6.5689	17.8861
281	alpha-hydroxyisovalerate	Amino Acid	Leucine, Isoleucine and Valine Metabolism	46537	LC/MS Polar	100001300	1052	117.056	600-37-3	99823	90190		yes	HMDB00407	1.1383	0.7962	1	0.3337	0.6995	0.5644	0.5387	0.4903	1.0341	1.8264	0.4494	0.7501	4.5738	4.5125	4.3966	1.1725	5.1981
1245	adipate	Lipid	Fatty Acid, Dicarboxylate	21134	LC/MS Polar	100000863	3000	145.051	124-04-9	196	191	C06104	yes	HMDB00448	0.2333	0.8697	1.7201	0.2333	1.1303	1.4212	1.9177	0.5436	2.8903	3.539	0.5141	0.7223	0.2333	0.5525	0.2333	0.2333	0.2333
3217	allantoin	Nucleotide	Purine Metabolism, (Hypo)Xanthine/Inosine containing	1107	LC/MS Polar	1002	1672	157.037	97-59-6	204	199	C02350	yes	HMDB00462	0.7245	0.7245	0.7245	0.7245	0.7245	0.7245	0.7245	0.7245	0.7245	0.7245	0.7245	0.7245	14.3848	1	0.7245	0.9685	1.2935
1102	caprylate (8:0)	Lipid	Medium Chain Fatty Acid	32492	LC/MS Neg	932	4362	143.108	124-07-2	379	370	C06423	yes	HMDB00482	1.0557	2.4551	1.973	0.1853	2.1577	0.3629	1.9129	0.4429	0.9767	0.8508	2.1959	1.0233	0.1853	0.7096	0.2298	0.3824	1.0485
1051	N-acetylglucosaminylasparagine	Carbohydrate	Aminosugar Metabolism	48149	LC/MS Pos Early	1215	1212	336.14	2776-93-4	123826	21403014	C04540		HMDB00489	0.2399	0.2399	0.2399	0.2399	0.2399	0.2399	0.2399	0.2399	0.2399	0.2399	0.2399	0.2399	1.1421	0.2399	0.3058	1.4339	1
2412	7-ketocholesterol	Lipid	Sterol	34188	LC/MS Pos Late	100001100	2413	383.331	566-28-9	91474	82599			HMDB00501	2.0297	0.4246	0.772	3.1868	0.5804	0.9582	1	5.287	1.1467	2.3576	1.3124	1.8544	0.2122	0.0893	0.0893	0.1074	0.0893
1104	caprate (10:0)	Lipid	Medium Chain Fatty Acid	1642	LC/MS Neg	888	5090.7	171.139	112-37-8	2969	2863	C01571	yes	HMDB00511	1.4411	0.6316	1	1.6019	1.6593	0.8635	0.6839	1.2661	1.862	0.7969	1.0898	3.2219	0.6316	0.9318	0.6316	0.6381	0.8477
110	N-acetylphenylalanine	Amino Acid	Phenylalanine Metabolism	33950	LC/MS Neg	100001256	2597	206.082	2018-61-3	74839	67404	C03519	yes	HMDB00512	0.099	0.099	0.099	0.099	0.099	0.099	0.099	0.099	0.099	0.099	0.099	0.099	0.099	0.9531	1.1277	1.7193	1
345	arginine	Amino Acid	Urea cycle; Arginine and Proline Metabolism	1638	LC/MS Pos Early	231	2825	175.119	1119-34-2	232	227	C00062	yes	HMDB00517	0.4786	0.4786	0.4786	0.4786	0.4786	0.4786	0.4786	0.4786	0.4786	0.4786	0.4786	0.4786	3.4516	0.4786	0.8679	1	1.1537
2586	chenodeoxycholate	Lipid	Primary Bile Acid Metabolism	1563	LC/MS Neg	1123	5264	391.285	474-24-9;474-25-9	10133		C02528		HMDB00518	0.3145	0.3145	0.3145	0.3145	0.3145	0.3145	0.3145	0.5554	0.3145	0.6385	1.9808	1.0491	0.3145	1	1.4245	1.3243	0.5003
1100	caproate (6:0)	Lipid	Medium Chain Fatty Acid	32489	LC/MS Neg	926	2713.7	115.076	142-62-1	8892	8552	C01585	yes	HMDB00535	4.9887	0.2766	1.2939	0.2391	3.1768	1.0333	0.9667	0.2498	0.5468	1.0387	0.6871	0.7105	0.2391	1.1972	0.5498	2.0699	1.2444
930	arabonate/xylonate	Carbohydrate	Pentose Metabolism	48255	LC/MS Polar	100006115	2700	165.04				C00848/05411	yes/yes	HMDB00539/60256	0.9617	0.2299	1.3053	0.2299	0.6881	1.045	0.2299	0.4089	1.3897	0.7556	0.3078	0.2299	0.5613	1.6299	1.7553	1.0383	1.5393
1642	1,2-dipalmitoyl-GPC (16:0/16:0)	Lipid	Phosphatidylcholine (PC)	19130	LC/MS Pos Late	100000657	2365	734.569	63-89-8	452110	398235	D03585	yes	HMDB00564	0.3815	0.4375	0.3815	0.6041	0.3815	0.3815	0.3815	0.3815	0.3815	0.3815	1.2383	0.3815	9.2867	0.7617	0.3815	8.8867	5.714
928	arabitol/xylitol	Carbohydrate	Pentose Metabolism	48885	LC/MS Polar	100006430	1932.4	151.061		6912		C01904	no/yes	HMDB00568/02917	0.3047	0.3047	0.3047	0.3047	0.3047	0.3047	0.3047	0.3047	0.3047	0.3047	0.3047	0.3047	0.3047	0.3876	8.004	0.3047	1.6124
1243	2-hydroxyglutarate	Lipid	Fatty Acid, Dicarboxylate	52294	LC/MS Pos Early	100002070	958	166.071	40951-21-1	43	42	C02630	yes	HMDB00606	0.4583	0.8655	1.0955	0.3606	0.618	0.6454	1	0.3606	1.049	0.9349	0.3606	0.3731	5.0656	14.4356	7.3537	4.2816	9.6247
1052	erythronate*	Carbohydrate	Aminosugar Metabolism	42420	LC/MS Polar	100001320	2186	135.03	88759-55-1	2781043	2061231		yes	HMDB00613	0.6361	1.4757	1.4123	0.5802	1.067	0.6465	0.7476	0.6037	1.7861	1.1256	0.4063	0.9494	0.8355	2.7395	1	1.0304	2.0767
2583	cholate	Lipid	Primary Bile Acid Metabolism	22842	LC/MS Neg	136	5165	407.28	81-25-4	221493		C00695		HMDB00619	0.5582	0.5582	0.5582	0.5582	0.5582	0.9599	0.5582	0.9012	0.5582	1.022	1.9685	0.978	0.5582	3.7762	1.8135	2.8657	0.736
1260	dodecanedioate	Lipid	Fatty Acid, Dicarboxylate	32388	LC/MS Neg	100001102	2990	229.145	693-23-2	12736	12213	C02678		HMDB00623	2.3272	0.4219	1.084	0.4219	0.5989	0.665	0.4219	1.0864	0.4219	1.1999	1.1262	1.357	0.4219	0.4916	0.916	0.4219	0.6839
3698	gluconate	Xenobiotics	Food Component/Plant	587	LC/MS Polar	338	2922	195.051	527-07-1	10690	10240	C00257	yes	HMDB00625	0.3268	0.3181	1.5047	0.3181	0.3181	0.3181	0.3181	0.3263	0.3225	0.3181	0.4953	0.3651	5.842	1.791	3.083	6.7367	3.6687
2600	deoxycholate	Lipid	Secondary Bile Acid Metabolism	1114	LC/MS Neg	302	5294	391.285	83-44-3	222528	389318	C04483		HMDB00626	1.2742	0.1821	0.1821	0.1821	0.1821	0.1821	0.1821	0.5308	0.1821	0.8457	0.804	2.4266	0.1821	2.853	1.9338	0.1821	1
3324	cytosine	Nucleotide	Pyrimidine Metabolism, Cytidine containing	573	LC/MS Pos Early	881	2060	112.051	71-30-7	597	577	C00380		HMDB00630	0.9493	0.8631	0.9839	0.7445	1.2114	0.6209	0.6492	1.4234	1.0161	1.1452	0.8525	0.6823	25.1138	0.6209	3.9345	58.8909	15.8301
1079	citraconate/glutaconate	Energy	TCA Cycle	47076	LC/MS Polar	100006438	2600	129.019				C02226		HMDB00634	1.4901	1.4332	1.9506	0.858	1	1.6541	1.9883	1.2002	1.8821	2.3977	0.8418	0.87	0.6953	0.4807	0.4932	0.5258	0.5005
1107	laurate (12:0)	Lipid	Medium Chain Fatty Acid	1645	LC/MS Neg	181	5300	199.17	143-07-7	3893	3756	C02679	yes	HMDB00638	1.7165	0.9806	1.4899	0.5188	1.6037	0.9218	1.098	1.571	3.193	0.7658	1.0306	1	0.8082	0.5288	1.1309	0.7732	0.7587
41	glutamine	Amino Acid	Glutamate Metabolism	53	LC/MS Pos Early	563	1291	147.076	56-85-9	5961	5746	C00064	yes	HMDB00641	0.661	0.661	0.661	0.661	0.661	0.661	0.661	0.661	0.661	0.661	0.661	0.661	1	0.661	1.0605	0.9668	1.0049
977	fructose	Carbohydrate	Fructose, Mannose and Galactose Metabolism	577	LC/MS Polar	878	2065	179.056	57-48-7	5984	5764	C00095	yes	HMDB00660	0.122	0.122	0.122	0.122	0.122	0.122	0.122	0.122	0.122	0.122	0.122	0.122	1.0847	0.5888	0.122	1	2.2394
1239	glutarate (pentanedioate)	Lipid	Fatty Acid, Dicarboxylate	396	LC/MS Polar	339	2900	131.035	110-94-1	743	3618533	C00489	yes	HMDB00661	0.6303	0.7766	1.4738	0.4984	0.7677	0.8501	0.71	0.6338	1.3942	1.1185	0.5132	1	4.4361	12.0334	9.6344	8.1743	11.656
1101	heptanoate (7:0)	Lipid	Medium Chain Fatty Acid	1644	LC/MS Neg	925	3670	129.092	111-14-8	8094	7803	C17714	yes	HMDB00666	3.2756	0.9073	2.1785	0.6933	3.2404	0.6548	1.7003	0.821	1.0126	2.2962	2.1464	1.8103	0.5484	0.7503	0.5484	0.8604	0.9874
355	homocitrulline	Amino Acid	Urea cycle; Arginine and Proline Metabolism	22138	LC/MS Pos Early	100000963	1908	190.119	1190-49-4	65072	58582	C02427		HMDB00679	0.2972	0.2972	0.2972	0.2972	0.2972	0.2972	0.2972	0.2972	0.2972	0.2972	0.2972	0.2972	1.7835	0.6003	0.2972	1	3.5091
243	leucine	Amino Acid	Leucine, Isoleucine and Valine Metabolism	60	LC/MS Pos Early	397	2864	132.102	61-90-5	6106	5880	C00123	yes	HMDB00687	1	0.6237	0.6367	0.4452	0.4452	0.5927	0.4452	0.4452	1.029	0.946	0.4452	0.4585	19.4135	4.0467	5.3611	34.7348	22.0409
1087	malonate	Lipid	Fatty Acid Synthesis	15872	LC/MS Polar	818	3447	103.004	141-82-2;26522-22-85-0	867	844	C00383	yes	HMDB00691	1	1.2151	2.0883	0.779	0.9042	1.328	1.6482	0.6061	1.707	2.1243	0.6879	0.8423	1.8285	0.6644	3.3354	0.5264	0.9651
246	4-methyl-2-oxopentanoate	Amino Acid	Leucine, Isoleucine and Valine Metabolism	22116	LC/MS Neg	100000551	2170	129.056	816-66-0	70	69	C00233	yes	HMDB00695	0.0691	0.0691	0.0691	0.0691	0.0691	0.0691	0.0691	0.0691	0.0691	0.0691	0.0691	0.0691	0.5367	0.5304	1.4633	2.7958	1.6688
309	methionine	Amino Acid	Methionine, Cysteine, SAM and Taurine Metabolism	1302	LC/MS Pos Early	415	2526	150.058	63-68-3	6137	5907	C00073	yes	HMDB00696	1.1938	0.8995	0.8419	0.9025	0.8283	0.9293	1	0.8801	1.1447	1.2225	0.8222	0.8388	9.9647	1.8212	2.2397	16.77	5.4251
211	kynurenate	Amino Acid	Tryptophan Metabolism	1417	LC/MS Neg	98	2224	188.035	492-27-3	3845	3712	C01717		HMDB00715	0.2803	1.0121	1.7238	0.2803	0.5049	0.6319	0.9879	0.7564	1.7083	0.9526	0.2803	0.7131	1.1128	2.9332	0.2803	3.2415	2.8685
252	isovalerate	Amino Acid	Leucine, Isoleucine and Valine Metabolism	44656	LC/MS Neg	100000708	1564	101.061	503-74-2	10430	10001	C08262	yes	HMDB00718	0.1612	0.0822	0.1114	0.0822	0.4649	0.0822	0.0822	0.0822	0.0822	0.0822	0.0822	0.0822	2.6267	1.7486	1	4.3533	4.9514
331	cysteine s-sulfate	Amino Acid	Methionine, Cysteine, SAM and Taurine Metabolism	22176	LC/MS Polar	100000808	2273	199.969	1637-71-4	115015	102939	C05824		HMDB00731	0.3274	0.3274	0.3274	0.3274	0.3274	0.3274	0.3274	0.3274	0.3274	0.3274	0.3274	0.3274	3.3529	0.3537	1.644	0.6545	1.3455
249	alpha-hydroxyisocaproate	Amino Acid	Leucine, Isoleucine and Valine Metabolism	22132	LC/MS Neg	100000706	1840	131.071	10303-64-7	83697	75520	C03264	yes	HMDB00746	0.523	0.523	0.523	0.523	0.523	0.523	0.523	0.523	0.523	0.523	0.523	0.523	0.6543	0.523	2.0469	1	1.352
135	3-(4-hydroxyphenyl)lactate	Amino Acid	Tyrosine Metabolism	32197	LC/MS Neg	240	1379	181.051	6482-98-0	9378	9010	C03672	yes	HMDB00755	0.8355	0.8355	0.8355	0.8355	0.8355	0.8355	0.8355	0.8355	0.8355	0.8355	0.8355	0.8355	2.9065	0.8355	1	1.2427	0.8963
583	glycylleucine	Peptide	Dipeptide	34398	LC/MS Pos Early	100001258	3059	189.123	869-19-2	92843	83812	C02155	yes	HMDB00759	0.532	0.532	0.532	0.532	0.532	0.532	0.532	0.532	0.532	0.532	0.532	0.532	2.4478	0.532	1.1241	1	0.9196
3551	3-phenylpropionate (hydrocinnamate)	Xenobiotics	Benzoate Metabolism	15749	LC/MS Neg	100000010	2860	149.061	501-52-0	107	10181339	C05629	yes	HMDB00764	0.0276	0.0276	0.0276	0.0276	0.0276	0.0276	0.0276	0.0276	0.0276	0.0402	0.0431	0.0411	3.5839	3.8629	1	11.3203	6.0174
30	N-acetylalanine	Amino Acid	Alanine and Aspartate Metabolism	1585	LC/MS Polar	1110	1564.8	130.051	97-69-8	88064	79449	C02847		HMDB00766	0.524	0.524	0.524	0.524	0.524	0.524	0.524	0.524	0.524	0.524	0.524	0.524	0.524	1	1.8246	0.6333	1.9161
3297	pseudouridine	Nucleotide	Pyrimidine Metabolism, Uracil containing	33442	LC/MS Neg	821	1100	243.062	1445-07-4	15047	21403010	C02067		HMDB00767	0.4423	0.4423	0.4423	0.4423	0.4423	0.4423	0.4423	0.4423	0.4423	0.4423	0.4423	0.4423	0.8505	0.4423	1	1.983	1.0291
1130	nonadecanoate (19:0)	Lipid	Long Chain Fatty Acid	1356	LC/MS Neg	892	6068	297.28	646-30-0	12591	12071	C16535		HMDB00772	3.6875	0.6241	0.3848	0.9845	0.9291	1.9222	0.8983	4.86	1	1.7009	2.0804	3.2696	1.0978	0.3581	0.6078	1.2681	0.3675
114	phenyllactate (PLA)	Amino Acid	Phenylalanine Metabolism	22130	LC/MS Polar	100000774	908	165.056	828-01-3	3848	3715	C05607	yes	HMDB00779	0.3905	0.3905	0.3905	0.3905	0.3905	0.3905	0.3905	0.3905	0.3905	0.3905	0.3905	0.3905	1.3126	0.3905	1.2887	1	0.7045
1256	azelate (nonanedioate)	Lipid	Fatty Acid, Dicarboxylate	18362	LC/MS Neg	2029	1276	187.098	123-99-9	2266	2179	C08261	yes	HMDB00784	2.3499	0.5958	0.9951	0.5958	0.7462	0.748	0.5958	0.5958	0.7444	1.3813	0.5958	1.4006	0.5958	1.0985	0.5958	0.5958	1.0049
1257	sebacate (decanedioate)	Lipid	Fatty Acid, Dicarboxylate	32398	LC/MS Neg	100001211	1788	201.113	111-20-6	5192	5004	C08277		HMDB00792	0.3879	0.3879	0.3879	0.3879	0.6098	0.397	0.3879	1.9231	0.3879	1.1368	1.3116	1	0.3879	0.3879	0.3879	0.3879	0.3879
1110	myristate (14:0)	Lipid	Long Chain Fatty Acid	1365	LC/MS Neg	519	5440	227.202	544-63-8	11005	10539	C06424	yes	HMDB00806	1.6953	1.1692	1	1.0926	1.3157	1.2254	0.7506	1.4217	5.465	1.0541	0.7834	0.7537	0.1843	0.0983	0.1026	0.1489	0.0789
885	3-phosphoglycerate	Carbohydrate	Glycolysis, Gluconeogenesis, and Pyruvate Metabolism	1414	LC/MS Pos Early	132	590	187	80731-10-8	724	10669764	C00597	yes	HMDB00807	0.1077	0.1077	0.1077	0.1077	0.5285	0.4365	0.1077	0.1393	0.1077	0.1077	0.1077	0.1077	6.5848	2.1086	2.108	1	3.7971
35	N-acetylaspartate (NAA)	Amino Acid	Alanine and Aspartate Metabolism	22185	LC/MS Polar	100000787	3143	174.041	997-55-7;997-55-7	65065	58576	C01042	yes	HMDB00812	0.8051	0.9651	1.3504	0.4038	0.9521	0.8026	1.444	0.3357	1.0529	1	0.4695	0.4337	6.2854	14.292	5.9567	14.5099	22.2054
1114	pentadecanoate (15:0)	Lipid	Long Chain Fatty Acid	1361	LC/MS Neg	980	5521	241.217	1002-84-2;10002-84-2	13849	13249	C16537	yes	HMDB00826	1.0459	0.7878	0.4048	0.7224	1.2426	1.0677	0.4992	2.4102	1.1372	0.7068	1.0131	1	1.2674	0.6186	0.6079	1.0863	0.6933
1121	stearate (18:0)	Lipid	Long Chain Fatty Acid	1358	LC/MS Neg	439	5872	283.264	57-11-4	5281	5091	C01530	yes	HMDB00827	3.2649	0.7382	0.5799	0.96	1.0665	1.0914	0.9852	2.1818	1.0385	0.9077	1.07	1	1.2084	0.5625	0.8147	1.1988	0.5067
1103	pelargonate (9:0)	Lipid	Medium Chain Fatty Acid	12035	LC/MS Neg	437	4798	157.123	112-05-0	8158	4574394	C01601	yes	HMDB00847	1.0633	0.3934	2.3103	0.4216	0.9738	0.673	1.2904	0.3934	0.9924	1.0076	2.7074	1.4136	0.3934	0.3934	0.3934	0.3934	0.502
72	formiminoglutamate	Amino Acid	Histidine Metabolism	43493	LC/MS Pos Early	100002500	1880	175.071	816-90-0	439233	388370	C00439		HMDB00854	0.3419	0.3419	0.3419	0.3419	0.3419	0.3419	0.3419	0.3419	0.3419	0.3419	0.3419	0.3419	0.8963	0.3419	1	5.577	2.5409
361	N-acetylcitrulline	Amino Acid	Urea cycle; Arginine and Proline Metabolism	48434	LC/MS Neg	100001577	940	216.099	33965-42-3	656979	571213	C15532		HMDB00856	0.6362	0.6362	0.6362	0.6362	0.6362	0.6362	0.6362	0.6362	0.6362	0.6362	0.6362	0.6362	1.1921	1.2572	0.6362	0.7655	1
125	N-acetyltyrosine	Amino Acid	Tyrosine Metabolism	32390	LC/MS Neg	100001104	1680	222.077	537-55-3	68310	61606			HMDB00866	0.2159	0.2159	0.2159	0.2159	0.2159	0.2159	0.2159	0.2159	0.2159	0.2159	0.2159	0.2159	0.2159	0.335	1.1162	1.1282	1
3371	trigonelline (N'-methylnicotinate)	Cofactors and Vitamins	Nicotinate and Nicotinamide Metabolism	32401	LC/MS Pos Early	100001092	1388	138.055	535-83-1	5570	5369	C01004		HMDB00875	0.4126	0.4126	0.4126	0.4126	0.4126	0.4126	0.4126	0.4126	0.4126	0.4126	0.4126	0.4126	0.4126	1.5829	1.1374	0.5639	1
297	valine	Amino Acid	Leucine, Isoleucine and Valine Metabolism	1649	LC/MS Pos Early	566	2479	118.086	72-18-4	6287	6050	C00183	yes	HMDB00883	0.3377	0.3377	0.3377	0.3377	0.3377	0.3377	0.3377	0.3377	0.3377	0.3377	0.3377	0.3377	1	0.3377	0.365	2.0347	1.4268
1099	valerate	Lipid	Short Chain Fatty Acid	33443	LC/MS Neg	1136	1718	101.061	109-52-4	7991	7701	C00803	yes	HMDB00892	3.0952	0.4527	0.5235	0.4527	1.3448	0.4527	0.4527	0.4527	0.4527	0.7383	0.4527	0.4527	0.4854	1.1699	0.8301	2.5427	2.2155
3265	7-methylguanine	Nucleotide	Purine Metabolism, Guanine containing	35114	LC/MS Pos Early	100001456	2175	166.072	578-76-7	11361	10883	C02242		HMDB00897	0.1349	0.1349	0.1349	0.1349	0.1349	0.1349	0.1349	0.1349	0.1349	0.1349	0.1349	0.1349	1	0.1349	1.2131	2.4893	0.9874
353	citrulline	Amino Acid	Urea cycle; Arginine and Proline Metabolism	2132	LC/MS Pos Early	391	1520	176.103	372-75-8	9750	810	C00327	yes	HMDB00904	0.9633	0.5572	1.0525	0.7979	1.0227	1	0.243	1.4181	0.9594	0.7715	0.6308	0.7128	89.4899	22.6668	10.8767	119.091	71.3971
2421	4-cholesten-3-one	Lipid	Sterol	38125	LC/MS Pos Late	100002227	2520	385.346	601-57-0	91477	427	C00599		HMDB00921	3.4599	0.3071	0.4525	1.264	0.4069	0.301	0.6041	2.3774	0.5377	1.1667	0.6269	1.0683	1.0086	1	2.2275	0.7472	1.1973
196	tryptophan	Amino Acid	Tryptophan Metabolism	54	LC/MS Neg	565	2291	203.083	73-22-3	6305	6066	C00078	yes	HMDB00929	0.1595	0.1595	0.1595	0.1595	0.1595	0.1595	0.1595	0.1595	0.1595	0.1595	0.1595	0.1595	1.4598	0.1595	0.2891	2.1655	1
3394	threonate	Cofactors and Vitamins	Ascorbate and Aldarate Metabolism	27738	LC/MS Polar	100001022	2384	135.03	70753-61-6	151152	133224	C01620	yes	HMDB00943	0.7614	1.309	1.8162	0.4763	1.116	0.8798	1	0.5818	1.8369	0.4434	0.0701	0.6183	1.0214	1.1581	1.2446	0.9247	1.3236
2512	dehydroisoandrosterone sulfate (DHEA-S)	Lipid	Androgenic Steroids	32425	LC/MS Neg	100000792	4745	367.158	651-48-9	12594	12074	C04555		HMDB01032	0.3151	0.3151	0.3151	0.3151	0.3151	0.3151	0.3151	0.3151	0.3151	0.3151	0.3151	0.3151	0.5389	0.3151	1.4611	2.1892	0.3151
878	fructose 1,6-diphosphate/glucose 1,6-diphosphate/myo-inositol diphosphates	Carbohydrate	Glycolysis, Gluconeogenesis, and Pyruvate Metabolism	46896	LC/MS Neg	100002180	551	338.989				C00354		HMDB01058/03514/00968	2.5594	0.1835	1.2234	0.1853	0.9194	0.1835	0.1835	1.449	2.1532	1	2.8742	2.2257	2.5453	0.809	0.2276	0.2621	0.6773
42	N-acetylglutamate	Amino Acid	Glutamate Metabolism	15720	LC/MS Pos Early	100000282	1050	190.071	5817-08-03	70914	1266066	C00624	yes	HMDB01138	0.3488	0.3488	0.3488	0.3488	0.3488	0.3488	0.3488	0.3488	0.3488	0.3488	0.3488	0.3488	0.3488	1.4874	0.651	1	1.2621
1383	deoxycarnitine	Lipid	Carnitine Metabolism	36747	LC/MS Pos Early	100001662	2052	146.118	6249-56-5	134	705	C01181	yes	HMDB01161	0.0003	0.0003	0.0005	0.0003	0.0003	0.0003	0.0003	0.0003	0.0003	0.0003	0.0003	0.0003	1.0319	1.1245	1	1.7282	0.9517
391	spermine	Amino Acid	Polyamine Metabolism	603	LC/MS Pos Early	507	3350	203.223	71-44-3	1103	1072	C00750	yes	HMDB01256	0.2893	0.2893	0.2893	0.2893	0.2893	0.2893	0.2893	0.2893	0.2893	0.2893	0.2893	0.2893	5.8498	1	0.2893	0.8811	1.8326
386	spermidine	Amino Acid	Polyamine Metabolism	485	LC/MS Pos Early	50	3355	146.165	124-20-9	1102	1071	C00315	yes	HMDB01257	0.0064	0.0064	0.0064	0.0064	0.0064	0.0064	0.0064	0.0064	0.0064	0.0064	0.0119	0.0121	1.5138	3.3323	0.4862	3.148	4.3201
2270	stearoyl sphingomyelin (d18:1/18:0)	Lipid	Sphingolipid Metabolism	19503	LC/MS Pos Late	1538	2400	731.606	85187-10-6;85187-10-6	6453725	4956085	C00550	yes	HMDB01348	0.2641	0.2641	0.2641	1.0229	0.2641	0.4711	0.2641	2.3202	1.5236	1.4456	0.9604	0.5649	1.8102	0.2641	0.2641	1	0.9842
3946	2-keto-3-deoxy-gluconate	Xenobiotics	Food Component/Plant	48141	LC/MS Polar	100005946	1900	177.04	17510-99-5	161227	141630	C00204		HMDB01353	0.5877	0.5877	0.5877	0.5877	0.5877	0.5877	0.5877	0.5877	0.5877	0.5877	0.5877	0.5877	0.5877	0.7692	1.2308	0.5877	2.166
1084	phosphate	Energy	Oxidative Phosphorylation	42109	LC/MS Pos Early	461	576	98.9842	7664-38-2	1061	1032	C00009	yes	HMDB01429	1.2119	1	1.1288	0.8986	1.293	0.8494	1.3247	1.1048	1.2882	1.0994	0.6677	0.6919	1.0672	0.8519	0.7412	0.7368	0.9664
4404	sulfate*	Xenobiotics	Chemical	46960	LC/MS Neg	100002528	616	96.9601	14808-79-8	1118	1086	C00059	yes	HMDB01448	3.3715	0.5613	6.4753	1.2475	5.6459	1.664	1.7013	2.0604	3.2226	0.5244	0.736	0.7525	0.1519	0.1167	0.0643	0.0643	0.0656
3351	nicotinate	Cofactors and Vitamins	Nicotinate and Nicotinamide Metabolism	1504	LC/MS Pos Early	567	1673	124.039	59-67-6	938	913	C00253	yes	HMDB01488	1.7403	0.6511	1.4872	0.6815	0.9538	0.7443	6.4809	0.5382	0.6749	1	0.9381	0.4816	139.802	221.105	203.029	194.023	376.87
3380	flavin mononucleotide (FMN)	Cofactors and Vitamins	Riboflavin Metabolism	15797	LC/MS Neg	100000251	2390	455.097	130-40-5	710	690	C00061		HMDB01520	0.403	0.403	0.403	0.403	0.403	0.403	0.403	0.403	0.403	0.403	0.403	0.403	0.403	1	0.8151	1.5574	1.0725
359	dimethylarginine (SDMA + ADMA)	Amino Acid	Urea cycle; Arginine and Proline Metabolism	36808	LC/MS Pos Early	100001810	2850	203.15	102783-24-4	123831	110375	C03626		HMDB01539	0.268	0.268	0.268	0.268	0.268	0.268	0.268	0.268	0.268	0.268	0.268	0.268	3.1637	0.268	0.607	1	3.7275
1603	choline phosphate	Lipid	Phospholipid Metabolism	34396	LC/MS Pos Early	267	700	184.073	72556-74-2	1014	119298	C00588	yes	HMDB01565	1.7432	0.3578	0.3578	1.043	0.5293	0.3578	0.3578	1.2428	0.8676	0.3578	0.6721	1.4425	5.2292	0.9557	0.3578	1.0945	0.957
291	methylsuccinate	Amino Acid	Leucine, Isoleucine and Valine Metabolism	15745	LC/MS Polar	2051	2800	131.035	498-21-5	10349	9922		yes	HMDB01844	0.6023	1	1.8014	0.479	1.1628	0.889	1.5167	0.5139	0.9292	1.5982	0.7228	0.8056	1.3221	1.2733	2.6094	0.8253	2.3088
3480	benzoate	Xenobiotics	Benzoate Metabolism	15778	LC/MS Neg	100000008	1750	121.029	65-85-0	243	238	C00180	yes	HMDB01870	0.9808	0.7893	2.7586	0.7786	1.8736	0.8927	3.206	0.7569	1.5085	1.6757	2.1052	1.3623	0.5028	0.8986	0.6369	1.1215	1
3399	alpha-tocopherol	Cofactors and Vitamins	Tocopherol Metabolism	1561	LC/MS Pos Late	1105	2522	430.378	59-02-9;10191-41-0	14985	14265	C02477	yes	HMDB01893	0.5519	0.5519	0.5519	0.7103	0.5519	0.5519	0.5519	0.7202	0.5519	0.5519	1.631	0.5519	2.0899	0.5519	1.2798	0.5519	0.5519
4257	salicylate	Xenobiotics	Drug	1515	LC/MS Polar	501	802	137.024	69-72-7	338	331	C00805	yes	HMDB01895	2.1847	1.1064	5.6141	0.6122	2.6567	1	0.9791	0.9319	1.5755	3.8641	1.5956	0.4835	0.3129	0.7824	0.3129	0.3129	0.7954
314	methionine sulfoxide	Amino Acid	Methionine, Cysteine, SAM and Taurine Metabolism	18374	LC/MS Pos Early	100000039	1272	166.053	3226-65-1	158980	139840	C02989	yes	HMDB02005	0.0077	0.0077	0.0077	0.0077	0.0077	0.0077	0.0077	0.0155	0.0077	0.0077	0.0077	0.0077	2.1418	1	0.8607	3.7829	5.6971
78	4-imidazoleacetate	Amino Acid	Histidine Metabolism	32349	LC/MS Pos Early	100001207	2055	127.05	645-65-8	96215	86856	C02835		HMDB02024	0.7946	1	1.6647	1.1884	0.8337	1.1366	1.9012	0.7404	1.14	0.9203	0.7404	0.7404	0.9715	0.7404	3.6373	0.7404	0.7937
395	N-acetylputrescine	Amino Acid	Polyamine Metabolism	37496	LC/MS Pos Early	192	2230	131.118	18233-70-0	122356	109095	C02714	yes	HMDB02064	0.0035	0.0035	0.0035	0.0035	0.0035	0.0035	0.0035	0.0035	0.0035	0.0035	0.0035	0.006	0.8512	3.3822	1	1.1062	3.1908
1142	erucate (22:1n9)	Lipid	Long Chain Fatty Acid	1552	LC/MS Neg	1087	6355.6	337.311	112-86-7	5281116	7924	C08316		HMDB02068	3.2122	0.7764	1.2547	3.0262	1.1797	0.6618	0.4415	2.7142	1.1051	0.7496	0.8493	0.5907	0.6945	0.3664	1.2432	1.0595	1
1244	4-hydroxy-2-oxoglutaric acid	Lipid	Fatty Acid, Dicarboxylate	40062	LC/MS Polar	100002537	3073	161.009	1187-99-1	599	579	C01127		HMDB02070	0.6839	1.3409	2.3177	0.8089	1.1251	1.3882	1.5067	0.6136	1.5818	2.5257	0.3776	0.6077	0.7501	0.7099	1.0208	0.6356	1
1547	palmitoyl ethanolamide	Lipid	Endocannabinoid	38165	LC/MS Pos Late	1489	1643	300.29	544-31-0	4671	4509	C16512		HMDB02100	1.0982	1.5476	0.8157	1.059	2.4553	1.3499	0.4587	2.0264	0.9976	1	4.11	1.0748	0.6263	0.539	0.178	0.9765	0.6296
3550	3-(4-hydroxyphenyl)propionate	Xenobiotics	Benzoate Metabolism	39587	LC/MS Neg	100002914	1670	165.056	501-97-3	10394	9965	C01744	yes	HMDB02199	0.2476	0.2476	0.2476	0.2476	0.2476	0.2476	0.2476	0.2476	0.2476	0.2476	0.2476	0.2476	1.7524	0.2476	0.2476	0.2476	0.2476
1414	3-hydroxydecanoate	Lipid	Fatty Acid, Monohydroxy	22053	LC/MS Neg	100000997	4634.7	187.134	5561-87-5	26612	24790			HMDB02203	0.5288	0.4007	0.8685	1.1315	0.7796	0.4007	0.4007	0.4007	0.4007	0.4007	0.4007	0.5642	5.4193	3.5833	0.4007	1.5051	2.2571
1134	arachidate (20:0)	Lipid	Long Chain Fatty Acid	1118	LC/MS Neg	893	6240	311.296	506-30-9	10467	10035	C06425		HMDB02212	2.9667	0.8304	0.4585	1.1951	0.8553	2.185	0.8483	4.0248	0.912	1.6331	1.2877	1.861	1	0.3966	0.8151	1.2194	0.3849
1137	eicosenoate (20:1)	Lipid	Long Chain Fatty Acid	33587	LC/MS Neg	100001335	5950	309.28		5282768	4445895	C16526	yes	HMDB02231	3.6541	0.3927	0.1194	0.2511	0.3346	1	0.3841	4.3423	0.6428	1.0494	2.0607	1.7322	1.4851	0.5982	1.2353	1.5541	0.5461
1118	margarate (17:0)	Lipid	Long Chain Fatty Acid	1121	LC/MS Neg	891	5731	269.249	506-12-7	10465	10033		yes	HMDB02259	2.496	0.8854	0.3731	0.6062	1.0251	1.0905	0.5337	4.4248	0.7502	1.4466	1.3077	1.3443	1.5892	0.3842	0.8238	1	0.5695
71	imidazole propionate	Amino Acid	Histidine Metabolism	40730	LC/MS Pos Early	100003434	2263	141.066	1074-59-5	70630	63798			HMDB02271	0.881	0.4356	1.1566	0.4356	0.4356	0.9805	0.774	0.9917	1	1.5552	1.1796	0.8876	51.1006	1.9008	0.9672	1.9565	17.4132
106	N-acetyl-cadaverine	Amino Acid	Lysine Metabolism	43530	LC/MS Pos Early	100002249	2385	145.134	32343-73-0	189087				HMDB02284	0.3559	0.3559	0.3559	0.3559	0.3559	0.3559	0.3559	0.3559	0.3559	0.3559	0.3559	0.3559	1	1.6887	0.3559	0.8952	1.628
73	imidazole lactate	Amino Acid	Histidine Metabolism	15716	LC/MS Pos Early	100000263	2040	157.061	14403-45-3	440129	389128	C05568		HMDB02320	0.4319	0.4319	1	0.4319	0.4319	0.7012	0.4319	0.4319	0.8179	0.4319	0.4319	0.4319	20.7122	0.4319	1.1234	0.4319	1.7223
3397	oxalate (ethanedioate)	Cofactors and Vitamins	Ascorbate and Aldarate Metabolism	20694	LC/MS Neg	100000841	603	88.988	144-62-7	971	946	C00209		HMDB02329	2.0514	1	1.5264	0.4044	0.5154	1.0451	1.1511	0.7761	1.8245	1.687	1.3288	1.183	0.845	0.6874	0.2262	0.4554	0.3003
343	3-sulfo-L-alanine	Amino Acid	Methionine, Cysteine, SAM and Taurine Metabolism	47089	LC/MS Polar	382	2890	167.997	498-40-8	72886	65718	C00506		HMDB02757	0.7889	1.2292	1.673	0.3814	1	0.6713	0.7682	0.8731	1.3407	1.1193	0.4002	1.6594	1.6446	0.9319	0.4815	3.0723	2.0598
3555	theobromine	Xenobiotics	Xanthine Metabolism	18392	LC/MS Pos Early	100000445	1600	181.072	83-67-0	5429	5236	C07480	yes	HMDB02825	0.5143	0.5143	0.5143	0.5143	0.5143	0.5143	0.5143	0.5143	0.5143	0.5143	0.5143	0.5143	0.8862	1	1.7517	8.2719	0.5143
1164	dihomo-linolenate (20:3n3 or n6)	Lipid	Polyunsaturated Fatty Acid (n3 and n6)	35718	LC/MS Neg	100001739	5596	305.249	17046-59-2	5280581	4471954	C03242		HMDB02925	0.6404	0.6404	0.6404	0.6404	0.6404	0.6404	0.6404	0.6404	0.6404	0.6404	0.6404	0.6404	1.8224	0.6404	0.6404	0.6404	1
10	N-acetylserine	Amino Acid	Glycine, Serine and Threonine Metabolism	37076	LC/MS Polar	100001851	2000	146.046	97-14-3	65249	58744		yes	HMDB02931	0.0854	0.0854	0.0854	0.0854	0.0854	0.0854	0.0854	0.0854	0.0854	0.0854	0.0854	0.0854	1.1925	1.1943	0.5991	0.8075	4.2597
3774	erythritol	Xenobiotics	Food Component/Plant	20699	LC/MS Polar	100000846	1491	167.056	149-32-6	222285	13835932	C00503	yes	HMDB02994	0.5243	0.5243	0.5243	0.5243	0.5243	0.5243	0.5243	2.4004	0.5243	0.5243	0.547	0.5243	0.5243	0.7612	123.418	1	1.7632
3772	ergothioneine	Xenobiotics	Food Component/Plant	37459	LC/MS Pos Early	100002154	850	230.096	58511-63-0	3032311	2297320	C05570		HMDB03045	1	1	1	1	1	1	1	1	1	1	1	1	1	1	1	1	1
3435	heme	Cofactors and Vitamins	Hemoglobin and Porphyrin Metabolism	41754	LC/MS Pos Late	100001386	1124	616.176	14875-96-8	26945		C00032	yes	HMDB03178	1	1	1	1	1	1	1	1	1	1	1	1	1	1	1	1	1
931	sedoheptulose	Carbohydrate	Pentose Metabolism	53237	LC/MS Polar	100002619	2255	209.067	3019-74-7	5459879	4573620			HMDB03219	0.2849	0.2849	0.2849	0.2849	0.2849	0.2849	0.2849	0.2849	0.2849	0.2849	0.2849	0.2849	0.902	0.2849	0.2849	1.098	1.9558
1116	palmitoleate (16:1n7)	Lipid	Long Chain Fatty Acid	33447	LC/MS Neg	452	5475	253.217	373-49-9	445638	393216	C08362	yes	HMDB03229	1.357	0.6883	0.5735	1	1.9233	0.4382	0.6121	0.5913	1.7344	0.3213	1.0258	0.8794	3.7334	1.416	0.577	1.7795	1.4405
235	indole-3-carboxylic acid	Amino Acid	Tryptophan Metabolism	38116	LC/MS Neg	100002185	1710	160.04	771-50-6	69867		C19837		HMDB03320	1.4526	1.1619	1.1624	0.7397	0.958	0.8588	1	0.9533	0.9867	0.9574	0.955	1.3116	0.6192	3.9981	22.0591	2.557	6.2051
107	5-aminovalerate	Amino Acid	Lysine Metabolism	18319	LC/MS Pos Early	100000454	2220	118.086	660-88-8	138	135	C00431	yes	HMDB03355	1.6832	0.3414	0.5179	1.1014	0.3434	0.5484	0.8986	0.8979	0.2395	1.3503	0.2395	0.4642	12.7997	8.5838	7.9274	9.1627	19.6778
364	N-alpha-acetylornithine	Amino Acid	Urea cycle; Arginine and Proline Metabolism	32984	LC/MS Pos Early	100000285	2000	175.108	6205-08-09	439232	388369	C00437	yes	HMDB03357	0.1286	0.1286	0.1286	0.1286	0.1286	0.1286	0.1286	0.1286	0.1286	0.1286	0.1286	0.1286	0.1286	0.5428	1.8497	1	1.6357
363	N-delta-acetylornithine	Amino Acid	Urea cycle; Arginine and Proline Metabolism	43249	LC/MS Pos Early	100004523	1877	175.108		9920500	8096135	C00437	yes	HMDB03357	0.0462	0.0462	0.3989	0.1723	0.2927	0.0462	0.0462	0.0462	0.0462	0.0462	0.0462	0.0462	4.9221	5.1122	3.8358	1	14.9676
402	4-guanidinobutanoate	Amino Acid	Guanidino and Acetamido Metabolism	15681	LC/MS Pos Early	100000096	2320	146.092	463-003;463-00-3	500	486	C01035		HMDB03464	0.9211	3.7004	5.1722	1.6451	3.4863	0.9867	2.7845	2.6709	2.6594	2.0134	0.8774	1	0.254	0.2036	0.3895	0.2326	0.2885
3223	adenosine 3'-monophosphate (3'-AMP)	Nucleotide	Purine Metabolism, Adenine containing	35142	LC/MS Neg	100001449	1245	346.056	84-21-9	41211	10463793	C01367	yes	HMDB03540	0.4829	0.4829	0.4829	0.4829	0.4829	0.4829	0.4829	0.4829	0.4829	0.4829	0.4829	0.4829	1.1666	0.4829	1	0.8638	1.3898
399	4-acetamidobutanoate	Amino Acid	Polyamine Metabolism	1558	LC/MS Pos Early	1113	1350	146.081	3025-96-5	18189	17180	C02946		HMDB03681	0.5763	0.694	4.0233	0.8659	6.253	0.3838	1	0.2841	0.584	1.7545	1.2491	0.6076	0.8212	1.0935	7.0072	3.531	4.9653
280	3-methyl-2-oxovalerate	Amino Acid	Leucine, Isoleucine and Valine Metabolism	15676	LC/MS Neg	100000036	2064.2	129.056	1460-34-0;51829-07-3	47	46	C00671		HMDB03736	0.9519	0.4961	1	0.7665	0.4961	0.4961	4.4026	0.4961	0.8831	0.9166	0.4961	0.7628	4.4186	4.4266	14.5574	31.4729	17.0926
213	N-formylanthranilic acid	Amino Acid	Tryptophan Metabolism	43549	LC/MS Neg	100004561	2150	164.035	3342-77-6	101399	91624	C05653		HMDB04089	1.8354	1.1548	1.4587	0.7999	0.8071	1.0612	1.013	1.2581	0.7052	0.8313	1	1.8608	0.641	0.4928	0.6504	1.2004	0.4747
4467	dexpanthenol	Xenobiotics	Chemical	38314	LC/MS Pos Early	100002376	1740	206.139	16485-10-2	4678	4516	D03726	yes	HMDB04231	1	1	1	1	1	1	1	1	1	1	1	1	1	1	1	1	1
2293	phytosphingosine	Lipid	Sphingolipid Metabolism	1510	LC/MS Pos Late	469	1367	318.3	554-62-1	122121	21238683	C12144		HMDB04610	1.3712	0.5332	0.4708	1.135	0.7266	0.4779	3.9898	1.2924	0.6322	1.4325	0.601	1	1.7838	0.4708	1.2605	0.6841	0.4708
360	N-acetylarginine	Amino Acid	Urea cycle; Arginine and Proline Metabolism	33953	LC/MS Pos Early	100001266	2245	217.13	155-84-0	67427	60752	C02562		HMDB04620	0.3338	0.3338	0.3338	0.3338	0.3338	0.3338	0.3338	0.3338	0.3338	0.3338	0.3338	0.3338	1.58	0.3338	0.7448	0.3338	1.2552
3886	stachydrine	Xenobiotics	Food Component/Plant	34384	LC/MS Pos Early	100001296	1440	144.102	4136-37-2	115244	103115	C10172	yes	HMDB04827	0.1105	0.1759	1.963	0.1105	0.1365	0.1429	0.182	1.4434	0.5566	0.4574	1.6499	0.3251	84.552	160.337	85.7003	76.5288	152.269
2351	N-palmitoyl-sphingosine (d18:1/16:0)	Lipid	Ceramides	44877	LC/MS Pos Late	1518	2893	538.519	24696-26-2	5283564	4446677			HMDB04949	1.149	0.3014	0.9773	2.0036	0.1395	1.061	0.6836	4.3475	1.165	1.9269	2.1623	1.1791	1	0.1749	0.4093	0.5601	0.398
2353	N-stearoyl-sphingosine (d18:1/18:0)*	Lipid	Ceramides	54979	LC/MS Pos Late	1547	3392	566.551	104404-17-3	5283565	4446678			HMDB04950	1.6591	0.2097	1.0538	2.7157	0.1583	0.6634	0.362	2.0559	0.1583	1.6629	1	0.4764	0.1583	0.1583	0.1583	0.1583	0.1583
1769	1-palmitoyl-2-oleoyl-GPE (16:0/18:1)	Lipid	Phosphatidylethanolamine (PE)	19263	LC/MS Pos Late	1526	2509	718.538	26662-94-2	5283496	4446615			HMDB05320	0.0488	0.0488	0.0488	0.0488	0.2872	0.0488	0.0488	0.0488	0.0488	0.0488	0.0488	0.0488	3.3227	0.0488	0.0488	1	1.0182
1770	1-palmitoyl-2-linoleoyl-GPE (16:0/18:2)	Lipid	Phosphatidylethanolamine (PE)	42449	LC/MS Pos Late	100001870	2275	716.522		9546747	7825697			HMDB05322	0.9152	0.9152	0.9152	0.9152	0.9152	0.9152	0.9152	0.9152	0.9152	0.9152	0.9152	0.9152	9.8384	0.9152	0.9152	0.9152	1
43	N-acetylglutamine	Amino Acid	Glutamate Metabolism	33943	LC/MS Polar	100001253	2140	187.072	2490-97-3	182230	158492	C02716		HMDB06029	0.1693	0.1693	0.1693	0.1693	0.1693	0.1693	0.1693	0.1693	0.1693	0.1693	0.1693	0.1693	0.3359	1	1.6431	0.1693	1.6353
2441	7-hydroxycholesterol (alpha or beta)	Lipid	Sterol	47890	LC/MS Pos Late	100005999	1930	367.336		107722				HMDB06119	0.9311	0.4242	0.6298	1.3451	0.464	1.1782	1	4.7493	1.3274	2.68	1.2279	2.2422	0.076	0.0799	0.076	0.076	0.109
1647	1-palmitoyl-2-stearoyl-GPC (16:0/18:0)	Lipid	Phosphatidylcholine (PC)	52616	LC/MS Pos Late	100008921	2653	762.601	59403-51-9		24766643			HMDB07970	0.6373	0.6373	0.6373	0.6373	0.6373	0.6373	0.6373	0.6373	0.6373	0.6373	0.6373	0.6373	1.5099	0.6373	0.6373	1	0.6373
1651	1-palmitoyl-2-oleoyl-GPC (16:0/18:1)	Lipid	Phosphatidylcholine (PC)	52461	LC/MS Pos Late	1539	2358	760.585	26853-31-6;26853-31-6	6436017	4940699		yes	HMDB07972	0.5705	0.6536	0.3978	1.2856	0.4982	1	0.3644	1.906	0.9732	1.1915	3.3972	0.225	9.1218	1.0319	0.3001	2.3846	2.4675
1658	1-palmitoyl-2-linoleoyl-GPC (16:0/18:2)	Lipid	Phosphatidylcholine (PC)	42446	LC/MS Pos Late	1537	2160	758.569	40811-94-7	5287971	4450224		yes	HMDB07973	1.0262	0.866	0.5669	1.8627	0.5105	1.3857	0.5779	2.5988	1	1.7603	4.8679	0.4451	2.6244	1.026	0.3964	0.631	0.78
1716	1-stearoyl-2-oleoyl-GPC (18:0/18:1)	Lipid	Phosphatidylcholine (PC)	52438	LC/MS Pos Late	100008904	2644	788.616	56421-10-4		24766704		yes	HMDB08038	0.359	0.359	0.359	0.7177	0.359	0.359	0.359	1	0.3837	0.6548	1.8624	0.359	7.4891	0.359	0.359	1.4484	1.8074
1721	1-stearoyl-2-linoleoyl-GPC (18:0/18:2)*	Lipid	Phosphatidylcholine (PC)	52452	LC/MS Pos Late	100008980	2380	786.601					yes	HMDB08039	0.903	0.8976	0.569	1.9933	0.4291	1.2971	0.6335	2.6299	1.1938	1.5921	5.1049	0.3773	4.0779	1	0.4319	0.7423	1.1474
1761	1,2-dipalmitoyl-GPE (16:0/16:0)*	Lipid	Phosphatidylethanolamine (PE)	57341	LC/MS Pos Late	100009204	2498	692.522		445468	393103			HMDB08923	0.4529	0.9201	0.4529	1	3.343	0.4529	0.4529	0.4529	0.8389	0.4529	0.4529	0.4529	8.0988	0.7105	0.4529	2.461	3.1313
1790	1-stearoyl-2-linoleoyl-GPE (18:0/18:2)*	Lipid	Phosphatidylethanolamine (PE)	52446	LC/MS Pos Late	100008976	2522	744.554		9546749	7825699			HMDB08994	0.6753	0.7739	0.6753	0.9275	0.6753	0.6753	0.6753	1.4244	0.8968	0.9492	2.0173	0.6753	15.7599	0.6753	0.6753	1.0508	1.3031
2267	palmitoyl dihydrosphingomyelin (d18:0/16:0)*	Lipid	Sphingolipid Metabolism	52434	LC/MS Pos Late	100008954	2290	705.591		9939965	8115586			HMDB10168	0.7966	0.2286	0.2552	0.5776	0.2286	1	0.2286	2.1574	1.4598	1.8317	0.8205	1.36	1.0892	0.2286	0.2286	0.2286	0.2286
2269	palmitoyl sphingomyelin (d18:1/16:0)	Lipid	Sphingolipid Metabolism	37506	LC/MS Pos Late	100002107	2168	703.575	6254-89-3	9939941	8115562		yes	HMDB10169	0.8856	0.217	0.2301	0.6808	0.0968	1	0.3649	2.6165	1.8891	1.1892	1.103	1.1119	4.2104	0.6438	0.2618	1.5128	3.276
1171	mead acid (20:3n9)	Lipid	Polyunsaturated Fatty Acid (n3 and n6)	35174	LC/MS Neg	100001472	5650	305.249	20590-32-3	5312531	4471956			HMDB10378	0.7279	0.7279	0.7279	0.7279	0.7279	0.7279	0.7279	0.7279	0.7279	0.7279	0.7279	0.7279	0.7279	1.3366	1.3025	0.8858	1
1926	1-stearoyl-GPC (18:0)	Lipid	Lysophospholipid	33961	LC/MS Pos Late	100001271	1606	524.371	19420-57-6	497299	435389		yes	HMDB10384	0.6147	0.6147	0.6147	0.6147	0.6147	0.6147	0.6147	0.7654	0.6147	0.6147	0.986	0.6147	5.0732	0.6147	0.6147	1.014	2.3593
1419	3-hydroxypalmitate	Lipid	Fatty Acid, Monohydroxy	27503	LC/MS Neg	100000983	5476	271.228	928-17-6	301590	266538			HMDB10734	1.3592	0.5964	0.3418	0.7622	1.3614	1.139	0.329	3.5032	1	1.0628	2.7516	1.6107	1.573	0.3672	0.2226	0.6678	0.3409
1968	1-stearoyl-GPE (18:0)	Lipid	Lysophospholipid	42398	LC/MS Pos Late	100001461	1626	482.324	69747-55-3	9547068	7826018			HMDB11130	0.5782	0.5782	0.5782	0.8645	0.5782	0.5782	0.5782	1.4516	0.714	0.6848	1.4199	0.5782	6.2054	0.7036	0.5782	1.1355	4.7799
440	gamma-glutamylvaline	Peptide	Gamma-glutamyl Amino Acid	43829	LC/MS Pos Early	100001126	2700	247.129	2746-34-1	7015683				HMDB11172	0.4822	0.4822	0.4822	0.4822	0.4822	0.4822	0.4822	0.4822	0.4822	0.4822	0.4822	0.4822	2.4076	1	0.7038	0.4822	1.1861
2103	1-(1-enyl-palmitoyl)-2-oleoyl-GPE (P-16:0/18:1)*	Lipid	Plasmalogen	52477	LC/MS Pos Late	100009005	2600	702.543			24769228			HMDB11342	0.423	0.423	0.423	0.423	0.423	0.423	0.423	0.423	0.423	0.423	0.423	0.423	3.3467	0.423	0.423	0.423	1
1963	1-palmitoyl-GPE (16:0)	Lipid	Lysophospholipid	35631	LC/MS Pos Late	100001567	1544	454.293	53862-35-4	9547069	7826019			HMDB11503	0.3995	0.3995	0.3995	0.3995	1.1891	0.3995	0.3995	0.3995	0.3995	0.3995	0.4325	0.3995	5.5309	0.3995	0.3995	0.8821	1.1179
3226	adenosine-2',3'-cyclic monophosphate	Nucleotide	Purine Metabolism, Adenine containing	37467	LC/MS Neg	72	1793	328.045	37063-35-7	2024	1947	C02353		HMDB11616	0.2112	0.2112	0.2112	0.2112	0.2112	0.2112	0.2112	0.2112	0.2112	0.2112	0.2112	0.2112	0.2112	0.566	1	1.5199	2.434
3224	adenosine 2'-monophosphate (2'-AMP)	Nucleotide	Purine Metabolism, Adenine containing	36815	LC/MS Neg	100001694	1497.7	346.056	130-49-4	94136		C00946		HMDB11617	0.8494	1.2629	0.3204	0.7542	2.071	0.554	0.4437	0.4715	0.2605	1	2.2169	0.7343	12.0754	8.9851	4.8459	1.9914	5.9147
3294	uridine-2',3'-cyclic monophosphate	Nucleotide	Pyrimidine Metabolism, Uracil containing	37137	LC/MS Neg	75	1090	305.018	40632-52-8	439715	3824355	C02355		HMDB11640	0.9771	0.9771	0.9771	0.9771	0.9771	0.9771	0.9771	0.9771	0.9771	0.9771	0.9771	0.9771	0.9771	0.9771	0.9771	1	1.4586
3317	uridine 2'-monophosphate (2'-UMP)*	Nucleotide	Pyrimidine Metabolism, Uracil containing	52444	LC/MS Neg	100008975	824	323.029				C03031		HMDB11641	0.4362	0.4362	0.4362	0.4362	0.4362	0.4362	0.4362	0.4362	0.4362	0.4362	0.4362	0.4362	2.198	1.6532	0.9979	0.4362	1
2273	lignoceroyl sphingomyelin (d18:1/24:0)	Lipid	Sphingolipid Metabolism	57330	LC/MS Pos Late	100006298	3437	815.7	60037-60-7		24846875		yes	HMDB11697	0.5589	0.5589	0.5589	0.9601	0.5589	0.6319	0.5589	1.1431	0.7579	1	1.3554	0.5589	3.3968	0.5742	0.5589	1.3314	1.6015
427	gamma-glutamylglutamate	Peptide	Gamma-glutamyl Amino Acid	36738	LC/MS Pos Early	331	1775	277.103	1116-22-9	92865	83831	C05282		HMDB11737	0.9098	0.2403	0.2403	0.2403	0.2403	1.0902	0.2403	0.3282	0.2403	0.6079	0.6111	0.4339	2.3313	11.2746	6.4282	10.0254	8.025
310	N-acetylmethionine	Amino Acid	Methionine, Cysteine, SAM and Taurine Metabolism	1589	LC/MS Neg	1083	1787	190.054	65-82-7	448580	395338	C02712	yes	HMDB11745	0.1291	0.1291	0.1291	0.1291	0.1291	0.1291	0.1291	0.1291	0.1291	0.1291	0.1291	0.1291	1.09	0.1291	0.7448	3.0089	1
244	N-acetylleucine	Amino Acid	Leucine, Isoleucine and Valine Metabolism	1587	LC/MS Neg	1082	2400	172.098	1188-21-2	70912	64075	C02710	yes	HMDB11756	0.1296	0.1296	0.1296	0.1296	0.1296	0.1296	0.1296	0.1296	0.1296	0.1296	0.1296	0.1296	0.1296	0.5889	1	1.8668	1.9029
298	N-acetylvaline	Amino Acid	Leucine, Isoleucine and Valine Metabolism	1591	LC/MS Polar	1084	1227	158.082	96-81-1	66789	60154			HMDB11757	0.8961	0.8961	0.8961	0.8961	0.8961	0.8961	0.8961	0.8961	0.8961	0.8961	0.8961	0.8961	0.8961	1.0135	0.9961	1.0039	0.8961
2256	N-palmitoyl-sphinganine (d18:0/16:0)	Lipid	Sphingolipid Metabolism	52604	LC/MS Pos Late	100009028	3090	540.535	5966-29-0	5283572	4446685			HMDB11760	1.1616	0.9566	1	1.9657	0.5405	1.5742	0.6551	2.5251	1.1804	2.4118	2.7978	1.9744	0.512	0.0707	0.164	0.6017	0.325
2357	ceramide (d18:1/14:0, d16:1/16:0)*	Lipid	Ceramides	57432	LC/MS Pos Late	100015735	2477	510.488				C13916		HMDB11773	1.0396	0.5051	0.3096	1	0.3096	2.2851	0.7414	2.7762	0.4873	1.6881	3.1389	0.7064	0.4535	0.3096	0.3096	1.0718	0.3096
2275	sphingomyelin (d18:1/14:0, d16:1/16:0)*	Lipid	Sphingolipid Metabolism	42463	LC/MS Pos Late	100004328	1998	675.544		11433862	9608732			HMDB12097	1.0385	0.3553	0.3553	0.3553	0.3553	0.7449	0.3553	1.2721	1	0.6542	0.6275	0.6011	1.8497	0.3553	0.3553	1.5923	1.713
2280	sphingomyelin (d18:1/18:1, d18:2/18:0)	Lipid	Sphingolipid Metabolism	37529	LC/MS Pos Late	100002106	2167	729.591	108392-10-5	6443882	4947837		yes	HMDB12101	1.2514	0.7529	0.7529	0.7753	0.7529	0.7541	0.7529	0.9147	1.1899	0.9524	0.7529	0.7529	2.1376	0.7529	0.7529	2.2004	1.0476
2271	behenoyl sphingomyelin (d18:1/22:0)*	Lipid	Sphingolipid Metabolism	48492	LC/MS Pos Late	100006294	3083	787.669			24846873			HMDB12103	0.2959	0.2959	0.2959	0.6365	0.2959	0.5145	0.2959	1.2749	1	0.7858	1.1241	0.3732	2.1478	0.2959	0.2959	1.3339	1.1121
2286	sphingomyelin (d18:1/24:1, d18:2/24:0)*	Lipid	Sphingolipid Metabolism	47153	LC/MS Pos Late	100005986	3033	813.684	94359-13-4		24846874		yes	HMDB12107	0.3808	0.3808	0.3808	0.5153	0.3808	0.4392	0.3808	1.3722	1	0.6283	1.0663	0.3808	3.8947	0.7999	0.3808	1.7957	3.6355
3668	2,3-dihydroxyisovalerate	Xenobiotics	Food Component/Plant	38276	LC/MS Polar	100002417	1050	133.051	1756-18-9	677	657	C04039	yes	HMDB12141	0.6056	0.8416	1.2279	0.5901	1	0.6865	0.8093	0.5836	1.3968	1.8313	0.5696	0.6941	11.0004	127.757	37.0548	27.08	65.6768
1548	stearoyl ethanolamide	Lipid	Endocannabinoid	38625	LC/MS Pos Late	100002254	1787	328.321	111-57-9	27902	25958			HMDB13078	1.5922	0.9196	0.6507	0.9114	0.8397	1.4377	0.8933	4.3167	1.2258	1.6612	4.0411	1.5187	0.6644	0.6138	0.5974	1.8792	1
197	N-acetyltryptophan	Amino Acid	Tryptophan Metabolism	33959	LC/MS Neg	100001254	2630	245.093	1218-34-4	700653	610602	C03137		HMDB13713	0.7168	0.7168	0.7168	0.7168	0.7168	0.7168	0.7168	0.7168	0.7168	0.7168	0.7168	0.7168	0.7168	2.4758	1	0.7168	0.7168
456	alanylleucine	Peptide	Dipeptide	37093	LC/MS Pos Early	100001890	3055	203.139	1638-60-4	259583	227831		yes	HMDB28691	0.7823	0.7823	0.7823	0.7823	0.7823	0.7823	0.7823	0.7823	0.7823	0.7823	0.7823	0.7823	1.1087	1	1.4717	0.7823	0.9111
593	glycylvaline	Peptide	Dipeptide	18357	LC/MS Pos Early	100000487	2734	175.108	1963-21-9	97417	2006926		yes	HMDB28854	0.8369	0.8369	0.8369	0.8369	0.8369	0.8369	0.8369	0.8369	0.8369	0.8369	0.8369	0.8369	2.0564	0.9221	0.8369	1	1.3218
630	leucylalanine	Peptide	Dipeptide	40010	LC/MS Neg	100003179	2264	201.124	7298-84-2	259321	227625			HMDB28922	0.8789	0.8789	0.8789	0.8789	0.8789	0.8789	0.8789	0.8789	0.8789	0.8789	0.8789	0.8789	1.0335	0.8789	1.3639	1	0.9446
654	lysylleucine	Peptide	Dipeptide	40020	LC/MS Pos Early	100003196	3370	260.197	7369-79-1	4682588	3870665			HMDB28955	0.6954	0.6954	0.6954	0.6954	0.6954	0.6954	0.6954	0.6954	0.6954	0.6954	0.6954	0.6954	1.5206	0.7089	1.1885	0.6954	1
745	threonylphenylalanine	Peptide	Dipeptide	31530	LC/MS Pos Early	100001125	3077	267.134	16875-27-7	4099799	3313819		yes	HMDB29068	0.6953	0.6953	0.6953	0.6953	0.6953	0.6953	0.6953	0.6953	0.6953	0.6953	0.6953	0.6953	2.6726	0.9395	0.6953	1	1.8348
786	valylglutamine	Peptide	Dipeptide	42079	LC/MS Pos Early	100003640	2295	246.145	42854-54-6	5253209	4419671			HMDB29125	0.5741	0.5741	0.5741	0.5741	0.5741	0.5741	0.5741	0.5741	0.5741	0.5741	0.5741	0.5741	1.555	0.5741	1.9661	0.8277	1
787	valylglycine	Peptide	Dipeptide	40475	LC/MS Neg	100003641	1506	173.093	686-43-1	136487	120256			HMDB29127	0.5819	0.5819	0.5819	0.5819	0.5819	0.5819	0.5819	0.5819	0.5819	0.5819	0.5819	0.5819	5.2587	0.5819	0.8189	1.009	1
790	valylleucine	Peptide	Dipeptide	39994	LC/MS Pos Early	100003210	3138	231.17	22906-55-4	352039	312586			HMDB29131	0.5905	0.5905	0.5905	0.5905	0.5905	0.5905	0.5905	0.5905	0.5905	0.5905	0.5905	0.5905	1	1.1042	1.3312	0.5905	0.7819
3867	saccharin	Xenobiotics	Food Component/Plant	21151	LC/MS Neg	100000870	2000	181.992	81-07-2	5143	4959	D01085	yes	HMDB29723	0.6612	0.6612	0.6612	0.6612	0.6612	0.6612	0.6612	0.6612	0.6612	0.6612	0.6612	0.6612	1.266	0.6612	0.734	0.6612	4.4694
1407	2-hydroxypalmitate	Lipid	Fatty Acid, Monohydroxy	35675	LC/MS Neg	100001579	5511.2	271.228	764-67-0	92836	83805			HMDB31057	7.2395	1	0.3891	0.727	1.6069	2.118	0.9506	6.2462	0.923	2.3773	3.4057	2.7839	1.4931	0.468	0.5192	0.8221	0.3775
65	N-acetylhistidine	Amino Acid	Histidine Metabolism	33946	LC/MS Polar	100001293	2088	196.073	39145-52-3	75619	68142	C02997		HMDB32055	0.1519	0.1519	0.1519	0.1519	0.1519	0.1519	0.1519	0.1519	0.1519	0.1519	0.1519	0.1519	1	1.7526	0.6535	0.1519	1.4134
3670	dipicolinate	Xenobiotics	Food Component/Plant	15135	LC/MS Pos Early	100000146	1695	168.029	499-83-2	10367	9940			HMDB33161	1.7331	0.773	0.8006	0.4841	1.0368	3.4357	0.6459	1	0.8412	1.6512	2.5701	1.1747	1.6617	0.6856	1.7868	0.7653	0.7789
3869	acesulfame	Xenobiotics	Food Component/Plant	48569	LC/MS Polar	100006203	756	161.987	55589-62-3	36573	33607			HMDB33585	0.3879	0.3879	0.3879	0.3879	0.3879	0.3879	0.3879	0.3879	0.3879	0.3879	0.3879	0.3879	0.3879	0.8466	1.1534	0.3879	4.5498
1444	10-hydroxystearate	Lipid	Fatty Acid, Monohydroxy	47123	LC/MS Neg	100005852	5370	299.259		9561835	7838048			HMDB37396	0.5065	0.1372	0.1372	0.1372	0.1372	0.1372	0.1372	0.1372	0.1372	0.1372	0.3522	0.2906	2.2635	1	4.2173	3.7706	1.4477
1229	17-methylstearate	Lipid	Fatty Acid, Branched	38296	LC/MS Neg	100002356	5993	297.28	2724-59-6	3083779	2340933			HMDB37397	2.6286	0.7073	0.8624	2.2234	1.0422	1.0851	0.5407	2.994	1.4497	0.9886	1.8615	1	1.6194	0.2893	0.4603	0.7671	0.3448
139	phenol sulfate	Amino Acid	Tyrosine Metabolism	32553	LC/MS Neg	100001510	2156	172.991	937-34-8	74426	67018	C02180		HMDB60015	0.2295	0.2295	0.2295	0.2295	0.2295	0.2295	0.2295	0.2295	0.2295	0.2295	0.2295	0.2295	1.5289	0.2295	2.4359	0.2295	0.4711
4039	cyclic(AMP-GMP)	Xenobiotics	Bacterial/Fungal	44570	LC/MS Polar	100004655	3498.2	336.043	849214-04-6					HMDB60465	0.5596	0.5596	0.5596	0.5596	0.5596	0.5596	0.5596	0.5596	0.5596	0.5596	0.5596	0.5596	1	0.7322	1.6597	0.5596	1.2477
1043	N-acetylmuramate	Carbohydrate	Aminosugar Metabolism	18354	LC/MS Neg	100000283	860	292.104	10597-89-4	5462244	74681	C02713		HMDB60493	0.5898	0.5898	0.5898	0.5898	0.5898	0.5898	0.5898	0.5898	0.5898	0.5898	0.5898	0.5898	0.7244	0.5898	1	2.3166	1.9899
279	N-acetylisoleucine	Amino Acid	Leucine, Isoleucine and Valine Metabolism	33967	LC/MS Neg	100001276	2325	172.098	3077-46-1	2802421	2081100			HMDB61684	0.0833	0.0833	0.0833	0.0833	0.0833	0.0833	0.0833	0.0833	0.0833	0.0833	0.0833	0.0833	0.0833	0.3205	1	1.7277	1.112
1223	13-methylmyristate	Lipid	Fatty Acid, Branched	38293	LC/MS Neg	100002344	5499	241.217	2485-71-4	151014	133106			HMDB61707	1.4258	0.6244	0.2917	0.6504	1.2723	2.3992	0.4092	2.4212	1.4642	0.4981	3.2017	1	2.5086	0.9318	0.8242	1.7283	0.8851
1226	15-methylpalmitate	Lipid	Fatty Acid, Branched	38768	LC/MS Neg	100002945	5695	269.249		17903417				HMDB61709	2.3269	1.2164	0.4374	0.7185	0.8092	1.6629	0.3418	5.9527	0.7811	1.3179	2.458	1	2.139	0.3353	0.4789	1.1086	0.8531
2109	1-(1-enyl-palmitoyl)-2-oleoyl-GPC (P-16:0/18:1)*	Lipid	Plasmalogen	52478	LC/MS Pos Late	100009007	2443	744.59							0.1029	0.1029	0.1029	0.1029	0.1029	0.1029	0.1029	0.1029	0.1029	0.1029	0.1029	0.1029	1.8971	0.1029	0.1029	0.1029	0.1029
2136	1-(1-enyl-stearoyl)-GPE (P-18:0)*	Lipid	Lysoplasmalogen	39271	LC/MS Pos Late	100003001	1649	466.329							0.2202	0.2202	0.2202	0.2202	0.2202	0.2202	0.2202	0.2202	0.2202	0.2202	0.2202	0.2202	1.9717	0.2202	0.2202	0.2202	1
1727	1-oleoyl-2-linoleoyl-GPC (18:1/18:2)*	Lipid	Phosphatidylcholine (PC)	52453	LC/MS Pos Late	100008981	2165	784.585							0.3099	0.6726	0.3099	1.496	0.3099	1.1777	0.3099	1.8126	0.3099	0.8223	3.7612	0.3099	2.5981	0.3099	0.7124	0.3099	0.6284
1773	1-palmitoleoyl-2-oleoyl-GPE (16:1/18:1)*	Lipid	Phosphatidylethanolamine (PE)	52469	LC/MS Pos Late	100008995	2250	716.522			24768446				0.3022	0.3022	0.3022	0.3022	0.3022	0.3022	0.3022	0.3022	0.3022	0.3022	0.3022	0.3022	1.6978	0.3022	0.3022	0.3022	0.3022
1992	1-palmitoyl-GPG (16:0)*	Lipid	Lysophospholipid	45970	LC/MS Neg	100005717	5570	483.273		3300276	2548639				0.4722	0.4722	0.4722	0.4722	0.4722	0.4722	0.4722	0.4722	0.4722	0.4722	0.4722	0.4722	1.1788	0.4722	0.4722	1	0.4722
1404	2-hydroxydecanoate	Lipid	Fatty Acid, Monohydroxy	42489	LC/MS Neg	100004089	4840	187.134	5393-81-7	21488	20195				1.6129	0.4812	1.0418	0.3264	0.5627	0.856	0.3264	0.9582	1.3311	1.4024	0.3264	3.006	0.3264	0.3264	0.3264	0.3264	0.3264
1408	2-hydroxystearate	Lipid	Fatty Acid, Monohydroxy	17945	LC/MS Neg	1239	5695	299.259	629-22-1	69417	62625	C03045			4.2937	1	0.2134	0.8995	0.5857	3.4882	1.2052	9.354	1.1237	3.2232	3.8085	2.767	0.2575	0.1563	0.3363	0.455	0.1837
1418	3-hydroxymyristate	Lipid	Fatty Acid, Monohydroxy	21158	LC/MS Neg	100000882	5335	243.197	3422-31-9	16064	15252				1	0.6242	0.42	0.5012	0.9449	1.1131	0.4615	1.213	0.5083	0.6709	2.3276	1.0915	3.5407	1.7088	1.1672	1.2442	0.8253
1449	3-hydroxystearate	Lipid	Fatty Acid, Monohydroxy	52938	LC/MS Neg	100008933	5674	299.259	45261-96-9	5282907	4446034				2.8042	0.7053	0.4517	0.6903	0.9227	1	0.8723	3.1754	1.4593	1.5157	1.2073	1.181	1.1915	0.2791	1.3027	0.6768	0.4002
390	acisoga	Amino Acid	Polyamine Metabolism	43258	LC/MS Pos Early	100004541	1813	185.128	106692-36-8	129397	114601				0.4292	0.4292	0.4292	0.4292	0.4292	0.4292	0.4292	0.4292	0.4292	0.4292	0.4292	0.4292	3.6664	0.4292	0.4965	0.4292	1.5035
344	cyano-alanine	Amino Acid	Methionine, Cysteine, SAM and Taurine Metabolism	35660	LC/MS Polar	100001645	1516	113.036	6232-19-5	13538	12950	C02512			0.1016	0.1016	0.1016	0.1016	0.1016	0.1016	0.1016	0.1016	0.1016	0.1016	0.1016	0.1016	1.8984	0.1016	0.1016	0.1016	0.1016
2145	glycerophosphoglycerol	Lipid	Glycerolipid Metabolism	48857	LC/MS Polar	100001619	2430	245.043		439964	388990	C03274			0.3237	0.259	0.259	0.259	0.2716	0.34	0.259	0.3058	0.259	1	1.1535	0.5257	6.0754	17.3803	6.0205	13.6525	21.5648
2371	lactosyl-N-palmitoyl-sphingosine (d18:1/16:0)	Lipid	Ceramides	53010	LC/MS Pos Late	100009030	2527	862.625	4201-62-1						0.5902	0.1805	0.1805	0.397	0.1805	1.1104	0.3023	2.325	2.0177	1.3393	1	1.8788	5.0537	0.4763	0.2071	0.9779	8.6781
315	N-acetylmethionine sulfoxide	Amino Acid	Methionine, Cysteine, SAM and Taurine Metabolism	45428	LC/MS Pos Early	100005463	880	208.064	108646-71-5	193368	167798				0.255	0.255	0.255	0.255	0.255	0.255	0.255	0.255	0.255	0.255	0.255	0.255	0.255	0.8632	1.5323	1	2.2792
339	N-acetyltaurine	Amino Acid	Methionine, Cysteine, SAM and Taurine Metabolism	48187	LC/MS Neg	100005466	800	166.018		159864	140553				0.4527	0.4527	0.9637	0.4527	0.4527	0.4527	0.6859	0.4527	0.4527	0.4527	0.4527	0.4527	4.4722	1.2668	1.0363	0.4544	2.7006
17	N-acetylthreonine	Amino Acid	Glycine, Serine and Threonine Metabolism	33939	LC/MS Neg	100001274	821.6	160.062	17093-74-2	152204	3841173				0.1429	0.1429	0.1429	0.1429	0.1429	0.1429	0.1429	0.1429	0.1429	0.1429	0.1429	0.1429	0.8595	1.3896	0.9088	1.0912	1.7999
372	N-methylproline	Amino Acid	Urea cycle; Arginine and Proline Metabolism	37431	LC/MS Pos Early	100001956	1335	130.086	475-11-6	557	541				0.3838	0.3838	0.6373	0.3838	0.3838	0.5619	0.3838	0.8169	0.8505	0.3838	0.3838	0.3838	1.1725	3.4736	4.432	1.1495	2.8058
108	N-trimethyl 5-aminovalerate	Amino Acid	Lysine Metabolism	57687	LC/MS Pos Early	100015962	2186	160.133			34236878				0.2133	0.2133	0.2133	0.2133	0.2133	0.2133	0.2133	0.2133	0.2133	0.2133	0.2133	0.2133	0.2133	1	1.3854	2.522	0.3305
4407	O-sulfo-L-tyrosine	Xenobiotics	Chemical	45413	LC/MS Neg	100005384	990	260.023		514186	448617				0.2116	0.2116	0.2116	0.2116	0.2116	0.2116	0.2116	0.2116	0.2116	0.2116	0.2116	0.2116	2.1185	0.2116	1	0.2116	0.2116
2278	sphingomyelin (d18:2/16:0, d18:1/16:1)*	Lipid	Sphingolipid Metabolism	42459	LC/MS Pos Late	100004329	2002	701.559							0.4499	0.4499	0.4499	0.4499	0.4499	0.4499	0.4499	0.6358	0.4499	0.4499	0.4499	0.4499	1.6513	0.4499	0.4499	1	1.0076
2287	sphingomyelin (d18:2/24:1, d18:1/24:2)*	Lipid	Sphingolipid Metabolism	52437	LC/MS Pos Late	100008957	2635	811.669							0.4432	0.4432	0.4432	0.4432	0.4432	0.4432	0.4432	0.4432	0.4432	0.4432	0.4605	0.4432	3.3769	0.6415	0.4432	1.3585	1.837
4542	thioproline	Xenobiotics	Chemical	53231	LC/MS Pos Early	100009232	1250	134.027	34592-47-4	93176	84120				0.7519	0.7519	0.7519	0.7519	0.7519	0.7519	0.7519	0.7519	0.7519	0.7519	0.7519	0.7519	0.7519	1.5842	0.7519	0.7519	1
1133	trans-nonadecenoate (tr 19:1)*	Lipid	Long Chain Fatty Acid	57485	LC/MS Neg	100015805	5824	295.264							3.895	0.5253	0.1397	0.8617	0.9941	0.7405	0.1455	5.1341	1.3343	1.5839	3.7308	2.1354	3.8734	0.519	1	1.2721	0.3177
