# Supplementary material for: The dental calculus metabolome in modern and historic samples
Source: Metabolomics. 2017 Oct 3;13(11):134. doi: 10.1007/s11306-017-1270-3 (PMC5626792; doi:10.1007/s11306-017-1270-3)
Supplement: Supplementary file 2 — Supplementary material 2 (XLSX 135 KB) [file 11306_2017_1270_MOESM2_ESM.xlsx]

## Sheet: Table_S2a
Metabolites analyzed by GC-MS at the University of Wisconsin Madison
Feature ID	Found in larger metabolon data set	HMDB Saliva database	KEGG Identifier	HMDB identifier	CS6	CS18	CS12	CS46	CS24
Unknown at RT 6.023117					26.1546	25.7073	25.5746	25.6164	25.4015
2-hydroxypyridine RT 6.543045			C02502	HMDB13751	28.0575	27.8164	27.4003	27.7422	27.6663
Unknown at RT 6.63062					25.527	25.2351	24.8924	25.1524	25.0087
Unknown at RT 6.838875					24.5504	24.68	24.5063	24.5029	24.4567
Lactic acid; RT 6.881188		yes	C00186	HMDB00190	26.8857	26.6367	27.277	26.7451	26.3698
glycolic acid 2TMS RT 7.104259		yes	C00160	HMDB00115	22.2956	21.9029	22.0868	22.0473	21.4896
Unknown at RT 7.455887					25.2306	25.7417	25.341	25.276	25.1705
Unknown at RT 7.701409					21.3767	21.5765	22.3914	21.8048	22.2662
Unknown at RT 8.006701					24.9236	25.8838	26.2722	26.0253	27.5383
Unknown at RT 8.156739					25.3394	25.0005	24.7251	24.8948	25.0675
3-hydroxybutyric acid; RT 8.224155	yes	yes	C01089	HMDB00357	22.9366	22.9923	25.4371	24.1614	22.6172
benzoic acid; RT 9.455433	yes	yes	C00180	HMDB01870	26.6309	25.1727	24.9734	25.2558	24.8275
phosphoric acid RT 9.714934	yes		C00009	HMDB02142	23.8282		24.6589	25.8116
Unknown at RT 9.739769					22.7016	24.2526	23.0541	23.7922	24.0111
Unknown at RT 10.656264						20.0167	19.4615	20.3787	19.9772
meso-Erythritol; RT 12.516684	yes	yes	C00503	HMDB02994	22.9321	21.9401		18.6664	17.2052
Unknown at RT 12.651895					23.8185	23.8635	23.3098	23.4469	23.5869
Unknown at RT 13.799197					23.3809	23.3928	22.2044	23.5241	23.6491
Unknown at RT 13.952763					21.4719	22.181	21.9253	21.7788	22.2599
Arabinose (or other monosaccharide); RT 14.743865			C00259	HMDB00646	20.0908		20.5116	21.3633	19.5474
Putrescine; RT 15.005617		yes	C00134	HMDB01414	22.9219	21.5367	18.9302	20.1323	25.2746
L-Sorbofuranose (or other monosaccharide); RT 15.251593			C00247	HMDB01266	23.4973	22.1816	22.8237	23.5126	21.9609
Unknown at RT 15.283245					19.4948	19.273	19.7863	20.5385	19.4417
Unknown at RT 15.865248					21.9727	20.033	22.1396	21.7049	20.5796
Cadaverine; RT 15.969587		yes	C01672	HMDB02322	23.0668	22.2429	19.2519	20.5072	23.9533
Myristic acid; RT 16.08486	yes	yes	C06424	HMDB00806	28.8055	27.8429	27.8296	28.2431	27.8858
Unknown at RT 16.211377					22.287	21.3729	21.697	22.1936	20.4803
L-Sorbose (or other monosaccharide); RT 16.242798			C00247	HMDB01266	22.8906	20.4468	22.377	21.3601	19.9838
Unknown at RT 16.330246						25.2291		24.9607	24.2219
D-glucose; RT 16.379149	yes	yes	C00031	HMDB00122	20.8292	19.6949	20.4498	19.9127	18.9366
Pentadecanoic acid; RT 16.660878	yes	yes	C16537	HMDB00826	28.9842	27.3689	27.8893	27.8286	27.5357
D-Mannitol/D-Sorbitol; RT 16.791246	yes	yes	C00794	HMDB00247	21.4559	18.8574	18.4877	18.7654	18.7129
1-Hexadecanol; RT 17.110183			C00823	HMDB03424	24.3133	22.6252	23.3725	23.9983	22.5089
12-methyl-3-tridecanoate RT 17.663877					23.4882	19.5032	20.4398	20.1492	20.263
Palmitoleic acid; RT 17.691983	yes	yes	C08362	HMDB03229	24.5058	21.7842	23.7815	23.6368	22.082
Palmitic acid TMS RT 17.860348	yes	yes	C00249	HMDB00220	32.4625	30.3119	30.2063	30.6599	29.7499
N-Acetyl glucosamine/N-Acetyl mannosamine	yes	yes	C00140	HMDB00215	19.5946	17.5217	20.6518	19.7828	17.4324
Inositol; RT 18.225676		yes	C00137	HMDB00211	24.5256	22.4001	23.2251	23.1268	22.5926
Unknown at RT 18.585978					21.8832				19.8911
Heptadecanoic acid RT 18.706914	yes	yes		HMDB02259	28.0003	24.2152	23.8182	24.0932	24.0215
Unknown at RT 18.796147					24.2546	22.2682	20.5758	21.9475	21.2927
Unknown at RT 19.257447					23.2857	17.6399	17.2455	17.56	18.5722
Oleic Acid; RT 19.342651	yes	yes	C00712	HMDB00207	28.3017	24.26	25.4054	25.9993	24.2527
Stearic acid TMS RT 19.494598	yes	yes	C01530	HMDB00827	31.4442	27.9276	27.1294	27.2595	27.6479
1-O-tetradecylglcerol; RT 19.855483					20.7642		21.5214	21.8386
Unknown at RT 20.738739					20.9709	20.3264	20.3183	20.4905	20.0796
Unknown at RT 20.825595					24.1485		19.9756
Arachidic acid RT 21.02798	yes		C06425	HMDB002212	24.8475		21.868	22.1223
Unknown at RT 21.212741					24.2783	24.5973	24.462	24.6088	24.6696
1-O-hexadecylglycerol; RT 21.290371					26.2492	22.6011	26.525	26.3017	22.8842
Unknown at RT 21.51886						20.8261	21.5039	21.2975	20.3528
1-O-heptadecylglycerol; RT 21.7164					22.1394		22.6183	23.1176
Unknown at RT 21.971134					22.2926	21.7207	21.7299	21.863	21.6973
D-(+)-Trehalose; RT 23.054318			C01083	HMDB00975	27.3809	27.134	27.9459	27.3589	27.6637
Cholesteryl oleate; RT 23.441148			C14641	HMDB00918	20.5476	21.2056	18.7688	18.7803	21.0349
Unknown at RT 23.987981					20.4731	19.8532	19.0525		19.8989
Unknown at RT 24.165285					20.2365	20.6486	18.1543	18.4615	20.5854
Unknown at RT 24.241643					24.1498	20.2371	20.9901	20.9268	21.9756
Unknown at RT 24.293199					20.8456	21.4334	19.2365	19.2573	21.2621
5-Cholesten-3beta, 7beta-diol; RT 25.427113			C03594	HMDB01496	21.7811	22.1509	18.7093	20.389	21.9557
Cholesterol; RT 25.696958	yes	yes	C00187	HMDB00067	25.5067	26.1506	22.2576	22.7984	26.3758
Cholestan-3-ol; RT 25.771873				HMDB00908	27.9267	27.0619	24.6752	24.7248	26.7889
Unknown at RT 25.876382					17.3021	21.0001	17.9383		17.8196

## Sheet: Table_S2b
Metabolites analyzed by LC-MS at the University of Wisconsin-Madison
Identification	Quant Ion	Retention Time (min)	Polarity	Found in larger metabolon data set	HMDB Saliva database	KEGG identifier	HMDB identifier	CS6	CS12	CS18	CS24	CS46
Cer d15:0_15:0	542.481	8.309	-					17.8928	17.5766	17.457	18.596	17.0436
Cer d17:0_15:0	570.511	9.093	-					22.5638	21.5901	21.6626	22.4293	20.7732
Cer d18:0_10:0	514.448	7.595	-					14.5464	14.0073	18.2472	18.33	14.414
Cer d18:0_15:0	584.527	9.655	-					23.5638	23.417	23.2286	23.976	22.481
Cer d18:1_24:1	706.638	12.782	-			C00195	HMDB04953	18.7568	17.6477	20.2353	20.5997	15.2124
Cer d19:0_15:0	598.542	9.965	-					22.8443	22.9438	22.0475	22.4956	21.3414
Cer d31:0	556.495	8.816	-					19.991	19.5871	18.545	20.1183	18.2588
Cer d31:1	554.48	8.552	-				HMDB00950	17.1379	15.6227	15.1248	17.223	16.3123
Cer d35:0	612.558	10.575	-					21.7055	21.1357	20.7859	21.0056	19.7413
Cer d40:1	622.613	12.875	+				HMDB11766	15.3783	14.9441	17.9989	18.3889	13.8594
Cer d42:1	650.645	13.88	+					15.4039	14.8267	17.8642	17.7856	13.0493
Cer d42:3	646.614	11.899	+					15.8034	14.0317	16.6313	15.3725	13.8676
HexCer d34:0	702.588	9.16	+					21.2967	19.6417	17.9096	20.5667	18.6209
PC 34:1	760.586	9.88	+	yes			HMDB08003	16.8848	17.4016	17.0238	17.1007	19.2429
PC 38:2	814.631	11.173	+				HMDB08327	17.6864	16.9631	16.6042	17.272	16.9016
PE 14:0_18:1	690.506	9.174	+				HMDB08828	16.3801	17.6061	17.1225	17.3917	19.9493
PE 15:0_15:0	664.491	8.865	+					17.7577	17.8837	19.5518	17.7474	19.9612
PE 15:0_16:0	678.504	9.394	+					17.5258	16.5041	17.9834	17.6206	19.5756
PE 16:0_16:0	692.521	9.954	+	yes			HMDB08923	16.6569	17.4184	17.6252	17.4501	19.3825
PE 34:2	716.522	9.207	+	yes			HMDB11343	11.8261	12.1954	13.3576	14.6324	18.04
Plasmenyl-PC P-34:0	746.605	10.448	+					16.3641	21.2999	16.4304	16.9376	20.8768
SM d39:5	762.577	10.035	+					19.9567	20.3722	20.5877	19.0773	15.5941
	213.102	0.552	+					12.7794	13.153	12.8481	12.9837	13.4368
	591.172	0.563	-					15.3226	16.5361	11.4262	11.5954	15.9777
	186.059	0.568	+					17.8507	17.875	17.8037	18.971	17.7853
	206.892	0.571	-					17.7156	15.3986	16.4137	11.9602	15.8371
	479.188	0.572	+					18.1706	18.9786	16.344	17.1826	18.8212
	561.136	0.572	-					15.9539	16.1622	13.1234	12.0117	16.3022
	497.199	0.573	+					17.6551	17.5266	13.9737	15.834	18.1446
	400.186	0.576	+					9.98502	11.3979	9.46856	16.3211	10.0443
	291.156	0.586	+					18.5828	14.5897	17.6673	13.0264	16.4492
	162.902	0.597	-					20.9907	20.5738	20.0129	12.8477	20.1076
	159.077	0.599	+					14.3733	17.2225	15.2801	15.103	18.6691
	294.155	0.604	+					11.9537	16.4059	14.0284	14.7639	16.8551
	211.018	0.605	-					20.3354	20.0573	21.2724	21.6903	20.4946
	338.05	0.606	+					14.4249	18.2361	15.8382	11.915	15.8388
	707.074	0.608	+					15.5233	18.8876	16.9589	12.3404	16.7954
	715.064	0.609	+					15.7217	19.3287	17.42	11.4832	17.1339
	212.892	0.611	-					17.1746	12.6623	13.0259	12.8444	16.0736
	709.072	0.612	+					16.645	20.2943	17.3644	12.0374	17.4497
	322.187	0.613	+					14.0555	17.2254	14.7488	17.3893	17.9334
	1190.09	0.614	+					12.6789	17.0619	14.3684	11.2737	14.6183
	268.105	0.616	+					16.7223	17.2753	14.9492	19.3623	17.7468
	223.054	0.616	+					15.8273	17.0238	18.2667	19.0708	17.4512
	253.064	0.616	+					14.7566	15.8717	17.0157	17.0417	16.3287
	1188.09	0.617	+					13.3432	17.9688	14.6557	11.3512	15.1129
	256.059	0.62	-					16.3945	18.1235	14.7891	12.8794	15.8026
	298.122	0.623	+					12.0376	14.9131	17.1266	16.9413	16.2019
	459.139	0.627	-					15.6111	18.1706	15.2789	12.5743	16.9579
	195.123	0.627	+					16.2585	17.0852	16.5113	15.7471	15.7577
	425.177	0.629	+					15.4999	17.4929	14.9069	16.2867	16.5386
	311.169	0.632	-					15.1151	17.3869	17.2778	17.7393	18.5952
	377.087	0.635	-					17.2953	18.9274	17.7268	16.0482	17.2923
	235.055	0.635	+					13.6722	17.0105	15.8989	16.1035	14.3324
	244.954	0.656	+					19.0179	20.5657	19.2194	18.985	19.4488
	230.938	0.656	+					19.3575	18.9642	17.8124	17.5843	18.1428
	380.928	0.657	+					18.218	17.5671	16.0103	15.6846	16.6319
	530.919	0.657	+					17.7427	16.5643	13.5862	13.227	15.3466
	394.944	0.658	+					17.9691	18.3412	17.9616	17.2835	18.0093
	462.93	0.658	+					18.1065	18.1858	16.8179	16.2699	17.3648
	448.916	0.658	+					18.0989	16.3506	14.9453	14.0037	15.2983
	476.947	0.66	+					16.897	19.2962	17.8152	17.2994	18.2157
	408.96	0.66	+					16.2077	19.0246	18.0843	17.3171	17.5261
	544.936	0.66	+					17.0014	18.2243	16.8172	16.3151	17.3145
	217.104	0.661	+					20.1759	20.5093	22.1386	20.4711	21.1538
	558.951	0.662	+					15.7318	18.6904	16.9417	17.0777	17.1273
	626.937	0.662	+					15.8253	18.0397	16.5618	16.1552	16.9296
	694.922	0.662	+					15.9756	16.5534	14.1756	13.788	15.91
	658.977	0.663	-					18.3336	18.998	18.9698	18.6215	18.6656
	708.938	0.663	+					14.5949	17.7606	16.4099	15.9354	16.6205
	412.967	0.665	-					21.437	18.3781	18.6196	18.127	17.6997
	640.953	0.665	+					14.3342	18.1946	16.7026	16.4455	15.4242
	262.976	0.666	-					21.7315	19.3162	19.5201	19.1116	18.5742
	590.989	0.666	-					17.6808	19.963	19.8439	19.5895	19.5386
	344.979	0.667	-					21.8161	20.1361	20.2406	19.8314	19.5201
	426.982	0.667	-					21.3373	20.2131	20.2396	19.8561	19.5711
	390.957	0.668	+					20.6248	18.8529	18.1271	18.3663	19.1609
	226.951	0.669	+					21.2302	18.4601	17.7122	17.9524	18.6273
	854.944	0.669	+					16.807	16.9992	16.2188	16.5319	17.5724
	240.967	0.67	+					22.3812	21.6308	20.9995	21.2494	21.7667
	440.999	0.672	-					20.8254	21.3556	21.2029	20.9749	20.9286
	718.969	0.672	+					17.9548	19.2806	18.7386	18.9226	19.6314
	254.983	0.676	+					21.1049	23.5869	22.9457	23.3101	23.7995
	336.986	0.676	+					20.287	21.7643	21.1964	21.5959	21.8382
	172.98	0.676	+					21.1395	21.343	20.817	21.0507	21.4571
	418.988	0.678	+					18.1206	22.6545	21.9919	22.3096	22.7118
	420.946	0.681	+					17.4631	17.16	18.7654	19.2073	17.9847
	358.996	0.682	-					21.2133	21.6386	21.565	21.368	21.1993
	186.995	0.684	+					19.2754	20.4884	20.6518	22.4832	20.3505
	276.991	0.689	-					21.7917	21.1951	21.2009	21.0021	20.7419
	901.36	0.7	+					16.4283	16.9775	15.7416	14.3894	17.545
	1073.44	0.702	+					15.756	17.4738	16.5516	14.6602	18.7135
	373.011	0.709	-					20.4013	22.7947	22.4286	22.5334	21.4897
	1245.51	0.713	+					12.978	17.357	14.5298	15.7333	17.7277
	987.401	0.716	+					16.8907	17.4553	16.0065	14.6614	18.0909
	268.998	0.719	+					19.4875	22.2234	21.997	22.1987	24.5638
	434.962	0.722	+					17.5353	19.3647	20.4223	20.2088	19.9452
	352.96	0.726	+					17.2057	18.8096	19.8319	19.6943	19.4432
	403	0.743	-					15.1039	17.7898	19.8871	20.35	16.9078
	388.985	0.744	-					16.9915	18.6902	20.2115	20.5838	18.7257
	270.956	0.748	+					18.6932	19.9603	21.2884	21.9008	20.5547
	470.987	0.748	-					16.4908	18.0755	20.1184	20.415	18.127
	351.001	0.751	+					19.3157	22.8581	22.0841	20.4835	22.7693
	516.963	0.757	+					16.4758	17.5341	20.1671	20.8243	18.0604
	223.019	0.758	-					19.4074	22.4123	22.2095	22.3331	22.1561
	469.029	0.758	-					17.2705	22.1013	21.6109	21.5879	21.5991
	387.027	0.759	-					18.5838	22.8083	22.3685	22.5185	23.0175
	433.004	0.76	+					19.1241	22.9242	22.2264	22.7338	23.2821
	305.024	0.76	-					18.9761	22.7175	22.5055	22.5064	22.4999
	567.006	0.763	-					13.8626	18.8936	20.2221	20.5863	19.2222
	485.003	0.767	-					14.4874	19.285	20.5171	20.8075	19.4333
	448.978	0.774	+					16.4145	20.5263	21.7298	21.7855	21.0027
	284.972	0.775	+					18.2831	21.4001	22.7849	23.3376	22.0743
	320.997	0.777	-					14.9413	18.67	20.2658	20.7835	18.8916
	366.975	0.779	+					16.7992	20.4381	21.6201	21.9732	21.0576
	530.981	0.78	+					15.4439	19.8824	21.1901	21.7084	18.4832
	156.99	0.802	-					15.0958	17.987	20.1645	20.626	18.2927
	218.943	0.808	+					13.5453	16.114	19.5661	20.5567	17.2492
	300.946	0.809	+					13.2854	17.2614	20.4777	21.4192	17.8084
	562.93	0.82	+					12.9358	14.3552	17.8387	19.0578	14.5196
	480.926	0.821	+					12.9302	14.3496	17.933	19.2791	14.5139
	398.923	0.827	+					12.3386	13.6239	16.6952	18.9597	13.796
	316.92	0.829	+					12.7295	14.1942	17.4254	19.0872	14.2629
	842.495	0.858	-					12.791	14.4432	13.6626	13.8665	19.9761
	776.474	0.859	-					12.5066	15.1628	15.5748	17.3354	13.9566
	916.533	0.871	-					11.7264	17.5514	12.4073	12.2922	21.7605
	463.265	0.874	+					15.8359	15.6523	17.074	16.1807	16.5759
	173.107	0.875	+					20.6912	20.3462	21.3313	20.8501	20.6472
	792.366	0.88	+					14.3024	16.5812	14.539	13.0862	16.8448
	297.153	0.883	-					14.2843	16.5848	15.7553	15.6377	16.4192
	1159.48	0.885	+					13.9159	17.4835	15.4252	14.4269	17.1496
	1154.52	0.887	+					14.8707	18.1621	16.6981	14.997	18.5501
	291.998	0.889	-					16.6012	15.7069	16.9698	16.9787	16.9312
	162.025	0.894	-					19.6484	18.9349	20.0857	19.6376	19.8331
	205.079	0.897	+					23.7077	22.6842	23.848	23.1381	23.2821
	1082.5	0.897	+					15.153	16.1347	14.6393	13.1818	16.2614
	856.509	0.901	-					13.0999	18.0816	13.3325	13.5775	22.4622
	619.282	0.913	+					17.0901	16.0874	17.0449	16.4645	15.9382
	453.167	0.916	+					21.6312	22.5892	22.9872	23.6209	22.5298
	1261.49	0.916	+					11.9612	15.9683	15.289	15.4095	15.6668
	878.4	0.926	+					14.6892	18.1865	15.7562	15.1586	17.9219
	448.275	0.928	-					18.3374	17.1932	15.5508	16.2433	17.0644
	447.323	0.928	+					17.6081	11.978	12.2285	11.9712	13.0694
	1245.51	0.928	+					14.0377	17.3881	14.7175	15.3691	17.5519
	1240.56	0.929	+					15.384	17.6727	16.4386	16.2657	18.4804
	325.184	0.929	-					13.7872	17.9039	17.2265	16.0845	14.4875
	415.211	0.933	+					21.5176	21.4117	20.7715	20.8218	20.976
	239.059	0.937	-					17.5396	16.3673	18.7111	15.5004	17.3975
	339.075	0.938	-					15.8682	16.1339	17.3408	17.421	16.4174
	1168.54	0.941	+					15.7444	16.6063	15.5618	14.6422	16.0352
	500.38	0.954	+					17.4778	17.5767	17.5035	17.0698	17.6895
	892.488	0.972	-					12.9026	16.5499	12.4088	11.9881	21.7544
	328.25	0.972	-					18.353	16.3879	17.1023	15.6089	17.4972
	1347.52	0.976	+					11.0286	14.7743	13.6055	15.5827	14.7052
	219.095	0.978	+					18.992	18.5189	19.3683	19.3748	18.7806
	311.169	0.98	-					17.9575	18.7511	18.5434	18.3847	18.7241
	1326.59	0.984	+					14.2993	18.0673	15.4068	16.3509	18.1457
	293.087	0.984	-					16.6828	16.5135	17.9264	17.4607	17.2643
	1331.55	0.984	+					13.5153	15.3609	14.6067	14.758	16.8941
	964.438	0.988	+					15.6529	18.7053	16.2031	16.0909	18.3542
	1254.58	0.995	+					14.8469	15.9261	14.9697	15.0024	16.7964
	429.297	0.998	-					17.2827	17.4926	16.5602	16.0211	17.8721
	387.322	1.018	+					20.0093	19.4509	17.7722	17.5845	20.1662
	860.585	1.042	+					12.6678	12.7342	12.5518	19.6315	12.845
	1417.59	1.048	+					12.3941	16.2424	13.4878	13.7337	15.2635
	473.219	1.05	-					18.0049	18.3998	18.0969	18.1571	17.9948
	558.421	1.053	+					14.6989	17.387	17.1647	17.3447	17.7017
	1055.43	1.055	+					12.4382	17.2925	14.3082	14.5785	16.4302
	1050.47	1.057	+					15.2507	18.8612	16.4224	17.0551	18.2297
	1412.63	1.058	+					14.4395	17.3857	15.5447	15.3364	16.1609
	243.196	1.064	-					22.4273	20.0073	19.3341	19.6448	19.8603
	460.269	1.064	+					21.5801	20.4591	21.4667	21.3883	22.3921
	415.211	1.07	+					21.5771	21.3962	21.3462	21.2249	21.0466
	473.264	1.071	+					23.3376	22.4255	21.8542	22.4468	22.7937
	978.45	1.08	+					14.2245	16.7709	14.4908	14.8135	16.5238
	342.265	1.094	-					20.2112	18.4598	18.9644	17.6289	19.2261
	279.116	1.1	+					17.4845	16.8466	18.8814	16.9153	16.9358
	325.184	1.122	-					17.7094	18.7153	18.867	16.9576	19.1315
	1498.67	1.131	+					13.3484	16.8712	15.635	15.2879	16.7623
	1136.51	1.134	+					13.8001	18.063	16.3486	16.7636	18.1644
	874.601	1.137	+					12.9176	12.8735	12.6997	20.2888	13.0368
	401.337	1.143	+					19.726	19.8871	18.2218	17.0315	20.5639
	575.281	1.149	+					13.8294	15.5704	13.11	13.7283	15.895
	1431.6	1.152	+					11.3321	13.6609	12.2628	12.7305	12.4577
	616.464	1.155	+					16.9075	17.2315	17.1111	17.0589	16.8952
	1426.65	1.159	+					13.4446	14.9173	14.3505	14.3975	15.231
	350.238	1.178	-					17.7628	18.4581	18.4043	16.8738	17.5568
	411.287	1.207	-					16.9411	17.834	16.1783	16.6111	16.6241
	868.554	1.209	+					15.5399	15.195	14.9955	13.7462	14.7179
	430.243	1.216	+					18.7794	18.7027	19.1748	18.0827	18.2947
	1584.71	1.225	+					11.5355	16.1196	14.0503	14.54	16.3906
	1222.55	1.241	+					12.0286	18.0503	15.5309	16.3608	17.167
	485.288	1.241	+					11.8473	9.90125	11.614	13.0459	13.2401
	1227.5	1.242	+					10.487	16.5008	13.7183	13.0947	14.7363
	257.212	1.243	-					21.2857	17.5589	18.1599	16.8303	19.6162
	353.209	1.244	+					14.3993	15.0188	16.608	21.0306	15.0429
	1512.68	1.246	+					12.6491	14.6624	10.8361	13.7643	14.2076
	332.279	1.248	+					14.6661	14.8398	15.607	19.3141	14.847
	325.059	1.258	-					12.5106	16.9442	18.2135	19.2884	18.3553
	1150.53	1.268	+					13.244	16.5074	14.7242	15.2097	15.7933
	283.127	1.289	+					15.8317	15.2283	17.2907	16.2078	16.0239
	330.198	1.294	+					12.3432	12.4392	14.4706	13.2115	12.9943
	339.2	1.333	-					17.0312	18.1239	17.6418	17.5502	18.3049
	501.1	1.336	-					15.5029	16.3034	18.0932	18.5614	16.5353
	1308.59	1.356	+					12.1838	17.6587	14.2503	15.5116	16.8856
	537.078	1.357	-					14.1013	15.668	16.9689	16.8389	15.6407
	1236.56	1.381	+					11.9223	16.6095	14.449	15.0071	13.928
	396.334	1.434	+					15.5136	11.3194	15.5519	12.3521	11.6156
	527.649	1.438	-					12.1337	16.3788	15.7379	13.0714	11.7171
	297.244	1.452	-					21.8766	19.5721	11.6515	20.0989	20.8933
	383.327	1.469	+					15.6908	18.6702	17.3857	16.1911	17.466
	1394.63	1.488	+					10.9084	17.1488	13.1069	13.9525	16.6759
	1435.64	1.522	+					9.54899	12.7794	9.24031	8.72488	9.56993
	473.283	1.575	-					21.541	20.5064	20.0089	20.1421	20.6772
	533.35	1.586	+					18.515	16.2664	15.1589	16.3089	15.8329
	591.403	1.587	+					19.1891	17.0173	15.5353	16.2017	16.0099
	297.243	1.597	-					24.0854	22.9558	21.0582	22.0881	22.5363
	271.228	1.598	-					23.7995	18.8913	21.4869	19.3587	20.7799
	772.112	1.634	+					16.1814	14.9357	10.9405	13.1435	11.3555
	1480.66	1.643	+					11.6729	16.3273	12.2537	14.2278	15.9306
	454.293	1.688	+					17.1738	15.8609	15.5108	16.6524	19.0004
	366.277	1.716	+					16.8476	17.1454	16.9538	15.8658	18.0062
	285.244	1.828	-					21.7125	20.9537	20.0212	19.9553	18.0668
	285.244	1.949	-					23.8288	20.9537	21.7172	21.9081	21.7805
	398.341	2.079	+					17.6221	16.0454	11.4541	13.7419	14.8607
	383.327	2.327	+					18.7054	17.8894	18.3668	15.7584	18.9571
	658.437	2.392	+					18.5435	20.1829	15.7008	17.742	21.0463
	699.419	2.392	-					17.4744	18.8474	14.0601	15.3503	19.5557
	299.259	2.66	-					20.8721	19.1884	18.6955	18.6685	18.5664
	672.452	2.941	+					15.547	17.635	11.8447	14.8649	18.9427
	537.365	3.049	-					18.6905	20.7295	15.8814	18.6957	21.2831
	744.096	3.26	+					17.4539	17.1646	17.6523	17.5813	12.3039
	227.201	3.28	-					22.567	22.1905	21.9081	22.3158	22.5738
	773.145	3.382	+					13.223	16.275	12.7983	14.2599	15.1724
	776.138	3.887	+					14.3006	13.3209	9.62696	9.29499	10.2582
	776.143	4.072	+					13.6995	18.9763	16.232	17.3225	17.1951
	241.217	4.076	-					23.7796	22.4532	20.5769	20.6078	21.8555
	392.259	4.513	+					10.8983	16.5424	12.6911	16.2568	17.3519
	1331.65	4.951	+					12.5625	17.2412	13.704	9.87751	17.1964
	724.409	4.958	+					16.5905	18.9406	17.3079	15.5351	17.851
	654.331	4.961	+					21.0807	23.9043	22.5962	20.8908	23.1289
	695.357	4.961	+					20.6369	22.8484	20.607	18.822	22.327
	637.304	4.962	+					19.0315	22.3574	20.5214	18.7214	21.3498
	678.339	4.962	+					11.0754	16.1035	12.5016	11.9225	13.4274
	698.288	4.963	-					16.5364	19.1269	17.55	15.1677	18.479
	795.275	4.965	-					13.4956	16.8322	14.5119	10.4476	16.5337
	850.202	5.255	+					13.5181	14.2359	14.9362	13.5633	12.0577
	255.233	5.361	-					26.2463	24.6918	24.5345	24.1565	23.094
	1184.59	5.361	+					18.8548	16.9971	17.1662	14.8229	17.0392
	1010.34	5.364	+					17.8326	17.7517	17.9547	17.5999	18.214
	814.128	5.365	+					14.5992	20.2222	19.7268	19.3569	19.5382
	1005.4	5.365	+					16.47	16.372	16.1391	13.1858	16.1955
	751.124	5.368	+					20.0182	18.6061	18.6264	17.8887	18.4283
	794.154	5.37	+					21.2024	20.0105	19.8787	19.6978	19.6899
	355.158	5.372	-					20.8293	19.0963	18.6825	18.5375	20.2439
	945.351	5.376	+					17.018	16.9738	16.9642	16.2032	17.146
	770.127	5.378	+					19.1919	17.2645	17.727	17.3972	15.9046
	988.372	5.384	+					20.5647	19.3475	18.6918	18.8972	18.4987
	788.162	5.389	+					21.1066	19.9984	20.256	12.4159	20.3126
	1206.55	5.391	+					16.9826	15.9106	15.7285	14.8032	15.5685
	832.105	5.392	+					14.4102	17.1111	17.6542	17.722	18.0401
	792.152	5.396	+					19.5944	21.208	20.9418	20.3073	20.8969
	874.22	5.596	+					14.102	14.3436	14.1984	13.76	14.0609
	840.138	5.713	+					18.4767	13.1691	13.4315	16.096	18.8394
	842.135	5.722	+					20.0278	19.2115	16.8316	17.2056	18.7995
	758.117	5.73	+					19.7655	18.6025	16.96	17.808	18.4954
	1040.4	5.74	+					18.0278	17.0716	13.6571	15.1145	16.9815
	996.6	5.767	+					16.8919	16.6945	16.5773	15.7944	17.6017
	470.377	6.005	+					13.0338	15.2729	17.4408	19.0443	17.7512
	381.338	6.031	-					20.0133	18.8883	20.5953	19.6945	19.2023
	269.249	6.104	-					23.7389	21.5287	21.4483	21.6975	21.1508
	546.42	6.357	-					17.1913	18.4419	19.2761	16.3329	17.8496
	590.447	6.539	-					13.3496	19.1415	16.834	16.3036	18.7632
	634.473	6.539	-					11.7261	16.2333	14.958	13.9714	14.0338
	1404.89	6.68	+					12.715	13.4469	13.7285	9.5994	14.6842
	333.28	6.737	-					21.8038	18.5717	17.6369	18.5789	18.9993
	295.264	6.784	-					24.3307	21.5532	19.4155	21.875	21.7181
	830.191	6.8	+					18.5492	15.5059	14.1146	15.5874	15.0977
	484.393	6.853	+					12.3623	15.5482	17.9528	19.7417	17.4026
	464.296	6.858	+					12.182	11.1808	14.1127	15.8163	13.7595
	443.366	6.86	+					12.3385	12.9302	15.5852	16.4507	15.2594
	426.34	6.863	+					12.162	14.6942	17.116	18.6867	16.8504
	1279.78	6.902	+					16.5565	15.5421	15.5606	12.5496	16.2865
	645.129	6.92	-					13.7001	15.2602	14.2946	15.1853	14.3687
	573.381	6.922	+					15.9636	15.9106	12.8927	15.98	14.9339
	611.536	6.958	+					14.3357	17.5892	17.4195	15.1804	14.8004
	604.464	6.991	-					16.9241	17.459	19.0964	18.3849	18.7177
	452.357	7.007	+					12.8228	15.5714	16.7852	18.4472	16.9341
	490.312	7.007	+					12.8669	13.0199	14.9356	15.8178	14.3214
	510.409	7.008	+					12.664	16.6043	17.8842	18.7629	18.1611
	1044.43	7.019	+					15.6037	16.0235	15.8529	16.8948	15.7338
	820.185	7.027	+					20.5678	19.2736	19.3257	19.615	18.3654
	777.157	7.032	+					17.7496	15.7508	15.3933	17.2418	15.7366
	383.19	7.036	-					20.7061	17.5274	18.7737	18.9586	17.8447
	842.162	7.036	+					17.1601	17.4728	17.5217	17.5662	17.7207
	1042.43	7.036	+					15.4752	15.6143	16.5735	15.945	14.8719
	880.246	7.038	+					16.4594	16.4612	16.5502	16.9938	15.1473
	283.264	7.042	-					26.4877	24.4551	25.065	25.1055	24.5869
	818.193	7.044	+					18.5139	18.1694	19.4104	14.8735	17.9762
	1486.89	7.046	+					11.7982	10.3208	12.3122	10.4032	13.9557
	1448.93	7.051	+					18.2439	18.1864	18.196	16.0568	18.7444
	607.481	7.051	+					13.8834	16.6884	15.3961	15.4201	15.6406
	779.561	7.054	+					15.9283	14.6431	13.0551	15.5602	15.6523
	661.439	7.055	-					18.1329	18.149	17.0722	17.9081	18.3384
	721.505	7.065	+					17.0259	17.0193	16.7957	16.433	16.3995
	560.436	7.067	-					22.0163	22.8753	23.1619	20.7771	22.0202
	579.477	7.08	+					16.9134	16.8159	16.9823	14.9459	16.2136
	397.332	7.121	-					14.7122	19.0697	16.6972	18.0114	20.1935
	590.447	7.149	-					13.6963	13.5912	13.4706	17.4003	13.1792
	393.297	7.151	+					15.3641	15.827	18.1535	16.2634	15.3272
	371.316	7.155	+					14.2622	15.0934	17.6112	15.6031	14.1484
	769.61	7.157	+					14.2817	12.7431	10.4446	10.8213	12.0607
	685.449	7.166	+					12.7646	15.7497	13.4809	12.7973	16.6037
	604.462	7.17	-					21.242	23.895	23.2535	22.1057	23.073
	1211.94	7.171	+					11.8352	16.0877	14.4944	11.3433	14.4835
	644.43	7.172	+					13.4461	16.5589	16.5563	13.5113	16.1881
	309.28	7.173	-					25.019	22.174	23.1385	23.7594	22.5993
	628.457	7.173	+					14.9267	17.8728	17.4863	16.8822	17.3575
	744.511	7.174	-					17.9561	15.2242	15.7909	15.9079	16.077
	620.501	7.176	-					19.5971	16.8226	16.2661	16.3214	16.981
	583.378	7.198	-					17.9437	15.6047	16.6491	18.5184	14.9351
	586.451	7.224	-					19.4271	21.2943	21.0022	18.8372	20.762
	423.349	7.252	-					14.301	17.5537	13.8	18.2938	19.0276
	1562.94	7.299	+					15.7777	15.5637	16.2573	11.9865	15.6552
	1562.96	7.301	+					16.0336	15.5494	16.6624	11.6351	16.588
	609.377	7.324	+					17.5382	12.1037	12.8184	15.1395	16.7155
	588.448	7.325	+					19.8365	12.1048	16.0232	17.3712	18.8557
	629.474	7.326	+					19.769	12.6375	15.4535	17.2761	19.4072
	656.451	7.327	-					16.5552	15.8711	18.4293	16.0311	17.3035
	593.4	7.327	+					17.7903	11.9918	12.3981	15.0179	16.9533
	456.416	7.327	+					16.6513	16.3749	16.3537	16.8931	17.3087
	574.452	7.331	-					24.0359	24.7796	25.4614	23.3101	24.4738
	1151.92	7.334	+					13.6084	16.5178	18.249	12.3574	15.7484
	593.492	7.336	+					18.3201	19.2135	20.132	17.8302	19.262
	1173.9	7.343	+					13.2128	14.5688	15.9754	12.1353	13.2788
	311.296	7.386	-					20.3739	17.0056	18.1016	19.1581	16.6788
	517.356	7.39	+					16.0232	12.9591	15.6869	15.5696	15.2347
	297.28	7.392	-					19.2317	18.2791	18.8062	19.4263	18.6836
	1193.94	7.4	-					13.1032	17.1108	16.7384	13.6958	14.4932
	618.478	7.409	-					21.3518	24.7077	23.9584	23.0939	23.9672
	658.443	7.409	+					14.3974	17.6511	15.3983	15.3571	16.8283
	1239.97	7.411	+					12.7204	18.439	16.9397	14.5296	16.5807
	637.517	7.414	+					14.6831	17.9184	15.5515	15.8289	16.9421
	642.472	7.426	+					14.8011	18.0318	18.0203	17.8235	17.7792
	871.221	7.434	+					18.2397	13.5911	19.3759	19.4919	19.1141
	708.52	7.434	-					18.4942	14.1921	17.0647	17.8999	15.812
	634.52	7.435	-					18.823	15.3235	15.6242	17.4509	16.0907
	931.271	7.438	+					12.0703	14.413	14.2553	14.3926	13.3811
	788.551	7.44	+					16.5792	12.1146	11.8949	12.2605	15.2727
	829.576	7.441	+					16.158	12.2773	12.0576	11.5937	14.6635
	443.248	7.445	-					17.1458	17.8503	17.9569	17.7834	17.5159
	338.342	7.455	+					17.7496	18.004	17.6683	18.8087	18.0303
	436.308	7.455	+					16.043	14.1655	13.4948	16.7254	17.1886
	335.296	7.457	-					23.0315	20.0064	20.8143	20.7991	20.4837
	681.59	7.458	+					12.654	16.1263	15.3902	10.9926	14.5162
	483.397	7.476	+					11.7841	11.8669	11.7142	15.9474	14.2182
	524.425	7.479	+					11.6522	13.064	13.5211	18.1589	16.0857
	609.438	7.486	-					21.5475	19.8414	20.6464	20.9762	19.1925
	585.394	7.494	-					20.508	17.9521	19.0101	20.1541	17.6511
	499.333	7.498	+					15.9286	16.4718	16.6957	16.3247	16.5783
	612.415	7.501	-					16.9937	13.6348	15.7057	16.4568	14.0264
	810.552	7.502	-					19.2327	13.2861	15.2546	16.1283	15.1528
	593.49	7.515	+					14.8545	16.6491	15.3415	12.1857	14.9089
	313.079	7.535	-					16.2522	16.0436	16.3863	16.3466	15.849
	550.521	7.538	+					14.0366	15.9742	11.2351	12.684	12.5986
	719.151	7.543	-					14.4188	15.51	15.6117	14.4556	14.865
	588.474	7.547	-					17.2345	16.058	14.3218	14.4997	17.8367
	490.404	7.595	-					13.8009	12.9599	17.9615	17.8515	13.7121
	456.441	7.602	+					13.8519	12.9488	16.7287	16.9458	13.1112
	571.402	7.622	+					15.4789	15.6953	15.8535	15.5117	16.5068
	471.397	7.628	+					11.4845	11.4293	14.5068	15.8948	13.3029
	454.371	7.629	+					11.6519	12.8176	16.3586	17.3786	15.2215
	540.461	7.63	+					16.4951	17.0086	18.0761	16.5378	16.8485
	512.424	7.631	+					11.8945	14.181	17.3605	18.3502	16.3464
	1176.67	7.641	+					11.9371	15.0189	11.4558	11.2674	12.1885
	323.296	7.648	-					22.1803	18.7614	19.4725	20.5323	18.9238
	721.55	7.682	+					15.9092	16.5106	14.666	18.3189	17.4014
	722.536	7.687	-					21.3642	17.2984	18.8623	20.0678	18.6296
	746.524	7.688	+					16.1307	12.2708	14.5767	15.6258	13.339
	535.473	7.693	-					17.443	19.5167	14.522	13.4152	18.6688
	453.396	7.696	-					21.6486	13.9998	16.0621	18.8748	15.3365
	588.468	7.7	-					23.8385	25.2821	25.6784	23.9847	24.9847
	607.508	7.706	+					18.6128	20.4165	20.5081	18.7173	19.7377
	706.587	7.707	+					15.0559	17.0337	18.0706	12.1129	14.7127
	1179.96	7.708	+					15.4695	17.8893	18.7833	15.7571	17.2673
	628.436	7.709	+					15.9548	17.9396	17.8145	16.6223	16.105
	1239.89	7.71	+					11.4731	15.3745	14.5331	12.8172	14.8889
	1201.94	7.714	+					12.103	16.7445	17.1456	13.6848	14.9656
	1219.93	7.723	+					12.0393	14.0646	14.4721	12.5535	12.5674
	677.589	7.732	+					12.7485	13.2737	14.912	15.4981	15.9857
	634.522	7.747	+					16.0616	15.397	16.0658	15.4936	14.9327
	824.567	7.759	-					17.6075	14.3151	14.6805	14.0814	13.982
	368.262	7.763	+					17.708	17.5124	18.8645	18.5279	17.1931
	383.331	7.766	+					15.3759	13.4322	16.51	17.5608	14.2771
	665.587	7.771	+					12.0132	16.7284	15.7605	13.4846	14.8753
	614.483	7.775	-					18.2257	19.5067	19.0962	15.644	18.7035
	632.494	7.781	-					18.0493	19.0602	18.091	18.4402	18.0188
	692.524	7.782	-					14.4735	15.7042	18.4781	16.2336	14.8441
	602.489	7.784	+					14.2419	16.1148	14.1311	13.562	14.2266
	199.169	7.797	-					19.56	19.4579	18.0705	19.4752	19.7488
	425.365	7.801	-					20.5864	21.1206	19.3533	21.2265	20.2762
	394.277	7.805	+					12.8838	20.9518	21.7351	21.2572	21.5095
	639.497	7.809	-					17.3439	19.384	19.1082	18.0112	19.0422
	809.527	7.809	+					10.4911	12.3022	15.0865	13.5977	13.5156
	658.536	7.811	+					16.0977	17.7627	18.2233	17.1439	18.1845
	679.464	7.815	+					11.4529	15.0401	15.3794	14.9088	14.2676
	507.37	7.818	-					17.3051	17.5554	15.7928	17.7569	18.1357
	517.417	7.82	+					16.368	18.6578	16.9091	16.1758	18.5916
	583.507	7.829	+					14.3683	18.0492	16.6436	15.2512	17.3455
	459.365	7.84	+					15.8961	18.3535	17.0905	16.89	19.3012
	523.474	7.844	-					14.7735	18.4277	14.0448	13.4861	17.8452
	582.474	7.85	-					16.7411	14.498	13.4361	15.6578	13.2019
	665.522	7.867	+					17.1245	14.3687	16.6467	16.49	14.616
	610.506	7.877	-					12.6223	15.1444	18.2155	13.2302	14.2875
	394.277	7.911	+					15.7365	21.9748	21.9258	21.1361	21.8752
	416.259	7.912	+					12.9963	19.7877	19.7429	19.1667	20.0095
	602.484	7.915	-					22.2524	23.1704	23.8385	22.1416	22.7567
	621.523	7.92	+					16.6728	18.2426	18.6778	17.1701	17.4832
	611.962	7.92	+					13.2864	13.1312	16.042	13.1976	9.78558
	626.477	7.921	+					13.4636	14.4377	17.2343	14.9275	15.0494
	848.216	7.927	+					16.5084	14.7749	15.6826	15.7873	13.3408
	311.296	7.928	-					24.0935	21.2838	23.0633	22.8074	21.287
	721.627	7.929	+					17.3808	15.6439	11.9813	11.2257	13.5952
	872.192	7.929	+					16.0139	12.0775	15.2028	14.9059	13.1807
	736.55	7.932	-					21.3024	17.4675	18.1162	19.437	18.1099
	735.569	7.933	+					18.759	16.6981	16.1157	17.4865	17.1635
	337.312	7.967	-					22.1938	20.1823	20.4516	22.2094	19.7472
	484.448	7.976	+					19.0706	17.263	18.1184	17.9272	17.7506
	448.376	7.978	+					18.6122	16.8447	17.4484	17.6606	17.3734
	923.57	7.978	+					11.6847	12.7711	16.432	15.036	11.8986
	464.35	7.981	+					18.2112	16.738	16.5114	17.5589	17.5067
	426.394	7.982	+					19.3613	17.9983	18.4483	18.5766	18.084
	646.512	7.998	-					14.4098	16.519	15.7706	15.0282	13.8073
	458.25	7.999	+					11.5496	14.9945	13.3701	13.1474	13.1779
	420.292	8.009	+					12.0127	19.1838	17.623	17.3631	18.7883
	440.409	8.017	+					15.8925	17.6906	17.1543	16.3187	16.0922
	552.464	8.026	-					19.6651	20.0495	21.4071	19.5122	20.133
	776.233	8.027	+					16.2301	16.5943	17.3813	17.9763	16.9893
	223.028	8.028	-					16.6507	16.7061	17.1451	16.7924	16.186
	571.505	8.029	+					15.6853	15.632	17.1579	13.9258	16.1796
	660.542	8.03	+					17.9056	16.6087	16.7606	18.0269	16.6741
	239.059	8.03	-					17.2294	17.22	17.3468	17.1505	16.6651
	576.46	8.031	+					17.0436	16.9704	18.3129	16.4577	16.794
	817.258	8.031	+					14.791	14.9702	15.2185	16.4859	15.4024
	667.562	8.032	+					15.9893	18.3723	15.8114	17.262	17.9528
	793.167	8.032	-					14.4914	15.573	14.8447	15.6899	14.8569
	708.552	8.033	+					11.6079	14.1687	17.7988	15.6113	12.5657
	648.533	8.036	+					17.4572	13.6439	19.32	17.6993	19.1044
	693.478	8.038	+					12.2378	15.8362	16.7312	15.2263	16.353
	548.446	8.039	-					17.8188	13.3101	15.9537	16.6624	14.2295
	407.296	8.041	-					19.2267	19.8089	20.3226	18.5858	19.8328
	653.512	8.042	-					18.6371	20.8825	20.8764	19.7397	20.5953
	694.504	8.043	-					18.4741	16.2714	15.7315	17.5202	15.9309
	672.552	8.045	+					17.7533	19.7549	19.7591	18.3364	19.4329
	677.504	8.047	+					11.4629	17.9593	16.3583	15.6572	17.1474
	598.504	8.084	+					19.7147	19.5283	17.6415	19.0635	18.6998
	608.529	8.088	+					14.0677	15.4897	12.1379	14.7607	15.7544
	610.507	8.095	-					13.6344	16.0332	17.7056	14.9657	16.1865
	723.486	8.114	+					13.0111	15.4964	15.0848	12.3765	14.9158
	626.534	8.12	+					12.3314	16.9887	19.0091	15.4791	14.4491
	521.493	8.124	+					11.8738	16.1344	12.6948	12.2591	17.0972
	597.52	8.126	+					18.1686	20.0465	19.2215	18.602	20.3129
	409.312	8.149	-					18.8275	19.411	20.1541	20.1908	19.1457
	537.49	8.166	-					19.4074	20.8087	15.6882	16.8184	20.9203
	720.522	8.177	-					16.741	15.7146	14.4369	15.689	13.8936
	363.327	8.196	-					18.8645	17.6802	18.7541	17.4942	16.2823
	590.485	8.208	+					15.2413	15.4081	13.4501	13.2086	15.9978
	641.548	8.232	+					14.3544	16.2285	16.4382	16.4509	16.3517
	494.46	8.235	-					16.444	13.9535	16.2996	16.2884	15.338
	537.489	8.241	-					19.4074	20.8087	14.6679	16.0343	20.9417
	701.549	8.242	+					16.5467	13.1336	14.061	14.4128	16.3115
	585.52	8.26	+					16.6039	17.6933	18.072	17.2443	17.6866
	648.482	8.262	-					14.5489	16.9726	18.1915	15.4911	16.5134
	568.493	8.266	+					20.9697	21.5378	22.7889	21.0605	21.468
	609.523	8.267	-					17.1355	18.3263	19.8417	14.8939	15.8815
	590.475	8.272	+					16.9958	18.4685	19.835	17.9205	18.0794
	606.447	8.272	+					15.4625	17.541	18.8638	16.1318	17.2468
	609.54	8.279	+					14.048	15.6663	19.2921	12.7016	14.0993
	626.541	8.289	+					16.0507	15.6149	18.151	15.7752	15.5822
	690.562	8.294	+					18.2005	15.9948	17.1007	17.2255	16.4894
	616.499	8.299	-					17.7552	20.1079	19.6077	19.4289	17.8324
	642.43	8.301	-					13.5639	15.3545	14.4734	14.8668	14.8429
	636.46	8.304	+					13.899	16.0935	15.107	16.6034	18.7116
	518.435	8.307	-					17.2701	17.3424	17.0901	17.9547	17.1588
	594.507	8.308	+					12.6772	14.0778	17.4626	12.7297	12.1536
	484.473	8.309	+					16.4878	16.5271	16.2653	17.0397	15.6993
	586.507	8.318	-					18.4229	17.2661	17.8271	17.6871	15.6965
	732.565	8.326	-					20.9346	18.8632	18.6578	20.0836	18.2929
	735.541	8.328	-					19.649	17.097	17.7695	18.0362	16.7173
	737.499	8.328	+					14.9672	16.0916	16.0076	14.2585	16.2809
	708.519	8.33	-					20.8394	17.3902	18.8893	20.4046	18.8726
	712.508	8.33	+					18.377	16.4375	15.931	17.4412	14.3488
	850.624	8.333	+					18.0185	16.0708	14.9256	17.3257	16.4968
	408.293	8.338	+					13.7088	17.0353	16.7871	17.9588	17.3072
	325.311	8.355	-					19.7451	16.5445	17.9133	18.5675	16.7128
	597.52	8.363	+					19.3651	21.0721	21.1726	19.7538	19.7406
	481.427	8.364	-					22.8203	15.2383	20.9174	20.7839	18.3486
	667.53	8.469	-					13.902	15.2003	16.2455	14.0205	15.7743
	701.571	8.486	+					17.0537	14.3991	17.5668	13.0459	13.7975
	465.432	8.493	-					16.1717	14.0775	14.8803	17.86	15.0776
	535.398	8.496	-					15.3936	16.1693	17.8311	16.6108	15.9724
	227.201	8.499	-					18.278	18.8169	20.3306	18.9335	18.3445
	565.52	8.508	+					16.3594	17.2712	11.3041	12.1036	16.3045
	582.545	8.511	+					15.31	16.1611	11.978	11.1386	12.6288
	630.515	8.521	-					15.4372	18.221	16.8227	17.1711	14.9659
	829.681	8.521	+					15.6125	11.9907	14.9326	14.5629	13.3886
	530.434	8.541	-					16.8547	14.9454	16.5486	16.7743	16.2761
	223.028	8.546	-					16.7413	16.5429	16.9024	16.8158	16.1714
	850.25	8.547	+					16.616	16.7029	16.1587	17.5322	16.0467
	239.059	8.548	-					17.0924	17.0188	17.5256	17.1038	16.5913
	313.079	8.548	-					16.167	15.9259	15.9556	16.0858	15.5416
	867.19	8.549	-					13.9259	15.6524	16.0192	13.785	15.0123
	574.461	8.55	-					16.8558	17.8318	17.9227	18.7087	15.3192
	434.249	8.552	+					11.8293	18.5984	18.035	17.6299	19.1302
	454.345	8.552	+					11.7342	16.0059	15.3537	15.1111	16.3951
	396.293	8.553	+					15.6227	22.7673	22.2122	21.8226	23.2415
	418.275	8.553	+					13.3599	20.5784	20.0766	19.7724	21.0611
	364.266	8.553	+					11.6588	16.6648	16.0493	15.7897	17.2829
	686.557	8.555	+					18.24	16.223	17.3031	17.9427	16.8083
	744.567	8.559	-					17.5904	15.9941	16.3701	17.8207	16.372
	625.55	8.562	+					14.0207	18.6077	17.2172	14.8534	17.5641
	720.521	8.57	-					16.9835	13.6961	15.3652	16.998	17.0054
	508.474	8.577	-					16.3166	16.4528	17.9914	16.9881	16.6502
	523.508	8.586	+					13.9759	15.0531	13.6604	14.7574	18.5383
	693.509	8.588	-					15.807	15.8554	11.9877	16.7214	19.8884
	749.584	8.589	-					20.0349	16.9643	18.9657	19.2268	17.2839
	922.651	8.615	-					17.7735	12.2054	12.2552	14.1108	12.7886
	556.445	8.617	-					16.5244	14.4347	15.1322	15.736	16.0084
	462.433	8.627	-					19.864	14.6349	17.2783	16.9455	12.5256
	864.639	8.629	+					18.2534	13.7122	12.0907	15.8527	14.3817
	734.533	8.635	-					13.3014	14.9955	12.8676	13.3893	12.3127
	638.489	8.653	-					13.937	10.9114	12.9301	13.8082	10.9281
	603.469	8.659	-					12.2147	18.6265	12.0836	11.9013	16.8449
	709.502	8.659	+					12.049	15.5735	15.5351	12.068	15.8922
	647.515	8.661	-					17.9695	16.6894	17.4525	16.8243	15.8685
	611.535	8.667	+					20.2071	22.9929	22.842	21.5029	22.7839
	633.517	8.669	+					16.6308	18.6114	18.4833	17.6189	18.556
	766.552	8.679	+					11.5872	12.9022	13.5352	13.2328	15.4597
	444.29	8.686	+					12.1202	18.1517	18.1202	17.4052	18.9874
	460.264	8.686	+					11.9833	16.624	16.8126	15.9507	17.3049
	649.492	8.687	+					10.393	16.2114	16.307	13.2792	15.8259
	480.361	8.687	+					12.1404	15.3121	15.4124	14.2098	16.1252
	598.539	8.689	+					12.6058	13.9308	14.1335	15.8739	15.0749
	422.308	8.69	+					12.1628	20.3107	20.1279	19.0509	21.0291
	580.496	8.695	-					18.9043	18.1017	19.3054	18.979	18.5056
	749.575	8.699	-					17.3105	15.0823	14.7726	15.0152	14.7852
	492.381	8.706	+					14.8776	16.0798	17.0936	15.5142	16.0837
	454.425	8.709	+					14.1219	16.6573	17.5371	16.278	16.5559
	512.479	8.71	+					16.1213	16.0467	17.1711	15.8746	15.8148
	495.443	8.738	-					20.8536	13.5871	18.5303	17.4947	15.6931
	439.417	8.743	-					16.5112	19.042	13.2685	13.0047	18.3755
	690.563	8.758	+					20.8949	19.8053	20.2071	20.2675	16.1309
	731.505	8.761	+					16.8332	14.9987	16.0008	13.7807	15.7277
	642.523	8.762	-					13.7184	11.2416	14.1185	15.3477	11.0901
	467.411	8.771	-					18.2849	17.468	18.8207	19.1867	17.578
	365.343	8.786	-					23.6971	21.3694	24.0609	22.8065	21.3787
	447.346	8.788	-					18.5572	16.0594	18.9114	17.7731	16.0187
	920.633	8.789	-					18.0455	16.2737	18.6449	18.4358	14.8244
	884.606	8.794	+					16.7301	14.3942	17.1849	16.3397	13.6016
	862.625	8.796	+					18.9915	17.1822	19.5367	19.089	16.3855
	709.466	8.798	-					13.3107	16.4919	13.2216	13.0009	16.0784
	339.327	8.799	-					21.1319	18.9593	21.2784	20.5747	18.3428
	532.451	8.802	-					19.4778	19.1157	18.4858	19.6696	17.9694
	498.488	8.806	+					18.6048	18.1872	17.893	19.0711	17.0149
	656.45	8.811	-					17.391	17.5777	16.9297	16.1857	15.172
	564.494	8.816	+					17.25	15.6867	17.2981	16.9145	16.3159
	698.492	8.819	-					18.9246	18.0716	18.7219	18.6054	17.2688
	600.522	8.82	-					21.5709	20.1738	21.1857	20.9764	18.8881
	576.477	8.82	-					20.9442	20.527	21.1035	21.0012	19.5199
	542.514	8.823	+					20.444	19.0663	19.9692	19.7833	18.224
	511.473	8.84	-					16.1635	18.7835	14.7687	13.4423	18.9722
	741.528	8.849	+					15.6919	14.0517	16.1271	16.3258	11.9481
	726.528	8.85	+					19.9678	17.669	17.6614	19.4292	17.9583
	846.543	8.851	-					18.4022	16.4315	16.1653	18.2673	16.2725
	746.624	8.853	+					17.4307	15.0472	14.9536	16.2046	14.1731
	761.583	8.854	-					19.8245	18.1693	20.2406	20.2557	17.3134
	710.553	8.854	+					20.1872	18.3958	18.0577	19.6878	18.1435
	722.536	8.858	-					21.2767	19.9922	19.5407	20.7752	19.8943
	749.556	8.859	-					19.8112	18.8477	17.8608	19.3716	16.9661
	746.58	8.86	-					21.8701	20.2545	19.5657	21.3767	19.9427
	703.575	8.86	+					21.2509	19.4821	21.547	21.6109	19.0965
	688.572	8.862	+					21.8143	20.6768	19.6684	20.047	20.0524
	526.519	8.862	+					18.5227	17.2407	16.4266	18.0839	16.6257
	800.553	8.864	-					17.9339	15.9247	14.8955	17.1175	16.2883
	836.591	8.867	-					16.8485	15.5146	12.1796	14.4781	15.3661
	828.582	8.868	-					17.3197	14.3154	14.7014	16.9395	12.7778
	577.43	8.878	+					13.9743	12.5759	13.3031	15.3266	15.3248
	491.448	8.885	-					17.3641	20.1181	13.1201	13.1262	20.0487
	882.615	8.885	+					15.3025	16.2689	17.0125	15.2749	16.3161
	763.599	8.898	-					19.7244	15.6682	17.5767	18.1182	15.0905
	467.448	8.913	-					20.1919	13.873	19.7489	19.3255	15.6985
	682.472	8.92	-					15.7422	16.7931	14.3487	17.2043	16.6382
	666.549	8.941	+					13.4327	12.4664	15.381	15.1455	15.6389
	585.485	8.953	-					15.6453	18.317	16.9802	16.9518	17.3961
	705.549	8.957	-					15.2763	16.303	17.2391	16.5388	17.3793
	476.448	8.965	-					20.8389	13.8987	17.5238	16.1323	12.6477
	596.52	8.968	+					16.0179	16.3745	17.144	16.4168	16.3453
	723.524	8.973	+					13.592	15.9857	16.0262	13.7093	16.5186
	573.438	8.973	-					15.1962	12.7359	12.264	13.6107	14.1191
	625.551	8.979	+					20.8079	23.3376	23.2821	21.6547	23.0706
	600.558	8.993	+					17.7455	15.2423	13.3632	15.3617	14.4822
	766.561	8.995	-					17.6868	19.1794	14.3276	15.6844	16.3527
	732.598	8.996	+					18.3849	19.6194	12.6387	16.0386	14.4986
	790.607	8.996	-					18.2488	19.0848	12.5102	16.1631	15.2853
	758.525	8.996	-					17.1228	14.3599	14.7263	15.9204	13.9819
	634.52	8.998	-					19.1521	16.7845	17.121	17.7557	16.1064
	581.434	9.016	-					14.4078	15.0288	13.9377	16.2844	14.6701
	605.482	9.02	-					15.5494	16.6396	16.0081	17.3608	16.0908
	697.628	9.028	+					12.8251	15.8757	12.6999	12.5788	16.1897
	723.482	9.05	-					12.6541	16.1637	13.1069	12.5902	16.3455
	481.427	9.06	-					16.557	15.5032	17.1931	18.4895	14.9028
	705.574	9.065	+					22.0228	21.5622	20.9413	21.0019	20.3867
	1195.97	9.071	+					11.1322	13.7924	11.8501	11.0117	15.1559
	1179.99	9.075	+					11.9144	17.1241	15.5922	11.8334	16.9122
	637.562	9.084	+					18.6592	20.3131	21.0377	19.1714	19.8063
	512.503	9.094	+					20.667	20.1835	19.4161	20.572	19.077
	550.46	9.096	+					16.1191	15.6355	16.9491	17.7036	14.1708
	1157.01	9.097	+					13.9769	14.2201	14.4503	13.6329	14.871
	815.584	9.098	+					17.3997	16.347	14.5857	17.552	13.5372
	570.557	9.103	+					17.056	16.4861	16.3088	17.6465	14.1936
	1090.01	9.105	+					17.6939	14.515	17.2494	18.1181	12.7891
	859.574	9.107	+					12.0884	16.9087	12.1203	13.1404	19.1573
	594.485	9.109	+					19.0344	17.7547	19.1876	19.44	17.176
	965.295	9.109	+					15.8328	15.6285	15.9162	17.4987	16.6996
	313.079	9.11	-					15.9066	16.5334	17.6976	17.5091	16.236
	924.27	9.11	+					16.3647	16.0566	17.3345	17.3695	15.8061
	239.06	9.11	-					16.592	16.0679	17.1391	16.8264	15.8368
	578.512	9.114	+					19.7631	18.0556	19.2205	19.7418	18.5677
	525.49	9.115	-					13.7045	17.6547	13.4286	13.614	18.224
	895.602	9.116	-					13.8208	18.4317	13.4529	13.6885	20.4087
	835.58	9.116	-					13.5251	17.2703	13.199	13.784	19.3423
	614.584	9.116	+					18.0812	15.7164	16.8567	17.4304	11.8137
	854.619	9.117	+					13.9817	19.1544	12.3924	15.7376	20.8854
	871.557	9.119	-					13.854	16.4583	13.5278	13.7634	19.2039
	740.542	9.133	+					18.8743	17.2008	15.0082	18.5	16.1763
	758.58	9.137	-					17.9419	16.7553	17.5882	18.0913	15.7949
	724.568	9.142	+					19.9667	17.473	16.8369	19.076	15.5917
	760.595	9.153	-					21.1446	19.4811	17.512	20.2937	18.2294
	736.551	9.158	-					20.2667	19.0183	17.6196	19.4843	18.2105
	585.329	9.16	-					15.5212	16.3502	16.3508	17.1707	16.682
	518.492	9.169	+					13.7524	12.9027	15.8403	16.0732	13.1801
	709.521	9.188	-					12.538	13.9736	16.7459	14.7524	11.9118
	647.534	9.231	+					14.7401	16.7068	16.9219	16.8124	16.0011
	626.553	9.237	+					17.7524	19.9612	19.3952	19.5728	19.5263
	556.53	9.244	+					22.2187	19.5525	20.7666	21.4088	19.3163
	1044.7	9.244	+					11.5486	12.3064	11.2208	12.2998	17.6031
	498.504	9.258	+					17.2233	12.8548	15.9865	15.7027	15.0157
	353.343	9.263	-					19.6007	17.4091	19.4676	19.4659	16.9444
	481.463	9.295	-					22.5757	13.8602	20.8383	19.3327	17.6904
	780.577	9.303	-					15.4328	18.4298	12.0817	13.1899	11.6745
	804.622	9.305	-					16.8969	18.862	13.4938	13.4893	12.8047
	746.613	9.307	+					17.7261	19.3287	12.8513	12.5074	12.384
	590.493	9.309	-					23.6649	22.2216	21.7385	23.2679	21.9551
	1195.97	9.312	+					14.2156	16.3464	17.4052	14.8481	15.9722
	540.497	9.317	-					13.3343	14.4316	13.9922	15.5529	14.2845
	579.509	9.318	+					21.0217	21.2439	22.0452	20.5785	20.7911
	666.614	9.319	+					15.7269	16.9696	17.4347	15.629	15.7103
	576.476	9.319	-					12.7766	15.5975	14.8042	15.8051	15.7147
	637.561	9.32	+					20.5009	20.8294	21.4138	20.0743	20.2509
	617.465	9.321	+					19.7452	20.7394	21.0922	19.702	20.3288
	601.491	9.322	+					18.7933	20.6113	21.13	19.7711	19.9659
	1157.01	9.344	+					16.1776	14.4677	16.1495	13.1892	13.302
	558.466	9.351	-					19.4247	19.5118	19.6114	20.2003	19.2835
	582.511	9.356	-					20.7453	20.1806	20.8775	21.1677	19.7383
	605.525	9.357	+					16.1134	18.516	16.5323	17.395	17.3888
	506.493	9.359	+					18.1942	17.8024	18.464	18.7893	16.6057
	524.504	9.36	+					19.3792	18.7181	19.4503	19.6814	18.2536
	556.53	9.366	+					22.2628	20.8879	21.8208	21.8947	19.84
	626.537	9.373	-					18.7169	16.993	19.4479	19.1071	17.3216
	602.492	9.377	-					18.8082	18.393	19.4379	19.1527	18.1714
	568.53	9.377	+					17.5236	17.4339	18.4624	18.163	16.5923
	726.497	9.379	-					16.5075	17.3008	17.6433	14.5557	17.0605
	868.635	9.398	+					16.261	20.1427	15.5086	15.4312	21.363
	885.573	9.409	-					13.5787	16.9095	13.4005	13.4098	19.7759
	740.513	9.439	-					15.5227	15.1793	13.7983	14.6897	14.0683
	424.324	9.442	+					11.9872	15.6772	16.5307	15.9291	16.3214
	627.505	9.47	+					16.7366	17.3166	17.7882	16.0096	17.6424
	572.482	9.479	-					14.5976	17.0509	16.4844	15.4199	14.4268
	655.995	9.482	+					12.4172	15.1034	15.6861	15.4305	16.5395
	587.548	9.485	+					19.7075	16.6437	18.4818	19.8011	17.9734
	565.566	9.487	+					16.437	15.2262	19.8887	17.4507	13.1045
	635.893	9.495	+					14.7072	14.9506	13.1226	15.3701	15.3229
	520.412	9.516	+					16.6757	16.1515	17.4151	16.4744	13.7808
	709.504	9.518	-					14.9075	19.4023	16.3412	16.6981	22.0562
	815.551	9.519	-					13.6238	15.588	12.8094	13.1906	18.5594
	713.496	9.521	+					13.5575	18.5062	12.1064	14.8852	20.8099
	697.521	9.523	+					14.7655	19.5907	14.6815	16.459	21.5913
	733.549	9.525	-					17.2594	21.8715	16.2679	19.1004	23.8858
	540.51	9.526	+					17.7382	16.4339	16.4187	17.1369	14.8851
	1267.06	9.528	+					11.9008	15.2057	11.2407	12.267	18.1694
	692.566	9.529	+					15.0122	19.8506	13.3588	14.604	21.9279
	1118.04	9.53	+					17.9299	14.8395	15.059	16.1702	11.8905
	513.488	9.531	+					12.742	17.702	12.4333	13.9141	20.0499
	467.448	9.538	-					20.4105	21.899	16.4723	16.5136	22.4892
	739.51	9.54	+					13.2325	14.1771	14.843	12.7994	16.8427
	1036.99	9.546	-					18.0747	18.5629	13.2326	13.6225	18.966
	1168	9.566	-					12.9345	14.271	12.1328	12.4597	17.6806
	761.554	9.58	-					14.6986	17.5556	17.1961	13.5692	19.1514
	680.63	9.6	+					16.5582	18.5479	18.0486	14.3735	18.5611
	493.463	9.602	-					20.792	22.8588	17.749	16.8004	23.7389
	593.525	9.604	+					22.2542	23.0497	23.0856	22.2874	22.8203
	575.466	9.605	-					16.1519	18.2142	14.3621	14.5486	19.4221
	651.577	9.607	+					21.5853	22.9214	23.0859	21.8243	23.2484
	1224	9.614	+					14.1989	17.6321	16.9586	16.1646	17.7685
	631.48	9.617	+					20.5467	21.5683	22.206	21.1292	22.154
	615.506	9.621	+					21.2992	22.2654	22.4666	21.2577	22.3631
	598.54	9.626	+					16.9783	12.9741	14.6958	15.6073	12.535
	1018.98	9.637	-					16.0615	18.3896	13.9531	14.2275	18.9288
	1063	9.643	-					19.7654	20.2152	14.7208	15.4446	20.5338
	560.482	9.644	-					21.0171	21.5201	21.1042	21.9542	21.0571
	1141.02	9.644	+					13.5393	17.4012	16.5471	16.9126	15.7536
	684.487	9.646	-					19.1893	19.1807	16.6484	20.7136	19.9407
	1185.04	9.65	+					19.2083	18.5576	19.3816	18.4883	17.7965
	526.519	9.658	+					22.7337	22.3834	22.4749	23.1367	21.2836
	548.501	9.658	+					18.7706	19.1163	18.7997	19.8114	18.0056
	1044.99	9.66	-					14.3125	17.7111	13.9045	14.0807	17.53
	519.479	9.667	-					19.8771	22.0991	16.4926	15.0764	22.6243
	604.509	9.67	-					24.6431	23.4551	23.8858	24.1015	22.952
	1118.04	9.67	+					19.4089	17.8863	17.8991	19.3083	15.7211
	628.553	9.671	-					25.6971	24.2891	24.7594	25.0275	23.2821
	1089.02	9.672	-					17.2175	19.9793	14.2222	14.2834	19.4192
	608.501	9.675	+					21.2483	19.893	20.2239	20.6785	18.7364
	1130.02	9.675	-					16.2949	16.9269	17.1802	17.0454	12.9939
	1198.09	9.676	-					20.8403	17.933	19.1617	18.6893	14.4101
	1178.04	9.676	+					18.4574	15.5632	16.4775	17.4289	12.6827
	631.527	9.677	-					23.017	22.058	22.4258	22.4989	21.4435
	570.545	9.678	+					25.1449	23.6096	24.0772	24.3844	22.4116
	728.515	9.679	-					22.9904	22.0799	22.4771	22.6047	21.5065
	1174.05	9.679	-					20.7078	18.1154	19.695	19.5567	16.7441
	628.599	9.679	+					20.2719	17.8243	18.8894	19.1548	17.3648
	1159.03	9.686	+					18.2502	16.0808	16.8586	18.041	15.959
	592.527	9.687	+					23.0008	23.2961	20.6207	22.7868	18.8974
	625.562	9.69	+					19.4511	18.3436	18.2673	18.9676	18.6708
	589.49	9.691	+					21.1619	20.0334	19.5354	20.43	19.8576
	567.509	9.692	+					21.1412	20.2322	20.0257	20.914	19.7789
	605.464	9.694	+					20.6366	19.8304	19.4537	20.6424	20.0668
	552.535	9.702	+					19.121	20.5813	18.202	18.6583	16.4468
	1039.31	9.713	+					16.4939	16.3074	16.6619	17.0667	16.1383
	936.899	9.724	-					17.3917	13.1276	17.7976	17.552	12.7122
	716.604	9.726	+					17.946	17.874	16.0431	18.1154	17.0747
	864.641	9.742	+					13.3117	15.7098	12.545	12.6849	17.6443
	367.358	9.757	-					21.0487	19.6066	21.4984	21.0969	19.2543
	535.877	9.773	+					15.2684	17.9573	16.1414	16.5046	16.21
	630.532	9.778	-					15.9234	16.5377	16.7452	15.3979	12.6309
	731.607	9.784	+					17.8431	15.8764	18.2927	18.5439	15.3499
	647.457	9.788	+					14.0224	13.7859	15.631	15.3583	15.2838
	754.528	9.801	-					17.6537	17.0599	17.7743	16.664	15.9508
	534.429	9.813	+					17.5501	17.7542	17.6069	18.128	16.8157
	496.472	9.814	+					18.5824	18.7057	18.312	18.93	17.7463
	518.455	9.815	+					17.9404	17.8789	17.4401	18.1173	16.1921
	580.532	9.822	-					17.39	19.7158	12.2338	19.4012	18.8665
	554.526	9.822	+					18.1502	17.1761	16.7484	18.327	17.6189
	727.512	9.823	+					13.0022	18.3976	11.689	13.7748	20.8412
	616.508	9.823	-					16.9911	18.638	15.489	18.9505	17.3275
	711.538	9.825	+					13.6843	19.8498	12.9818	16.2817	21.6468
	706.583	9.828	+					14.9437	21.9681	15.5118	18.8844	23.1942
	847.526	9.828	-					12.6865	17.3664	12.2599	12.4192	19.8347
	750.541	9.829	-					13.6581	17.3794	11.7339	14.8295	21.5138
	610.184	9.83	+					16.981	18.0785	17.8871	18.4629	19.1061
	747.565	9.831	-					17.6782	22.0521	16.3509	15.4128	24.0691
	723.52	9.833	-					15.3859	20.6925	15.8065	17.8611	22.6612
	1170.01	9.839	-					12.4526	16.6744	12.0481	12.2558	19.6479
	755.506	9.847	+					11.3112	16.535	11.57	11.6336	16.6208
	751.533	9.849	-					13.2937	18.0629	14.4541	14.801	18.4504
	481.463	9.852	-					19.3625	22.0377	16.7672	16.1498	23.0161
	613.518	9.852	-					16.014	16.8821	17.3209	16.1161	13.5908
	671.512	9.854	+					15.1223	15.2887	16.066	16.119	13.8444
	734.576	9.856	+					16.4853	19.3679	16.5746	16.93	19.3053
	642.628	9.884	+					18.3738	16.9241	18.5118	17.5105	19.3873
	509.458	9.893	-					19.1881	17.8079	18.9129	19.1905	15.738
	507.479	9.896	-					18.6449	20.6117	14.4545	13.9451	21.8804
	665.547	9.903	-					15.5085	17.6469	17.7046	16.3307	17.2741
	694.645	9.904	+					16.6303	18.6548	15.3587	17.7669	17.9743
	572.482	9.909	-					18.5405	17.9416	20.41	20.3031	16.982
	1252.03	9.911	+					15.8905	19.5761	19.4752	16.3173	19.8614
	607.539	9.916	+					22.3322	23.632	24.0359	22.4692	23.5404
	652.598	9.916	+					15.5932	17.7914	17.6498	16.1645	17.629
	665.593	9.921	+					21.3902	23.0925	23.3239	21.9252	23.8093
	645.495	9.922	+					20.5929	22.1156	22.4125	21.1024	22.5073
	629.521	9.929	+					21.154	22.6544	22.7158	21.5734	22.6572
	698.5	9.929	-					18.3666	19.4341	17.1242	18.0736	17.4773
	595.937	9.929	+					18.057	17.9135	18.3564	18.8759	18.8365
	1167.03	9.929	+					15.3105	14.6739	17.197	16.4617	13.8052
	899.589	9.934	-					14.2165	20.0664	13.6802	16.1428	21.063
	520.509	9.936	+					17.9493	17.6096	19.7282	19.8938	15.9905
	523.508	9.937	+					12.9575	18.706	13.2271	15.9142	20.3048
	926.616	9.937	-					14.137	18.4102	13.6008	13.861	20.0132
	596.572	9.937	+					17.5162	17.7515	18.0856	18.8631	16.1786
	882.65	9.945	+					19.6049	23.6209	18.8084	20.669	24.3239
	863.61	9.949	-					16.9899	22.0479	15.7922	18.7162	23.0537
	923.633	9.95	-					18.7636	22.8723	16.7848	18.3913	23.6971
	1005.64	9.95	-					14.5763	19.4274	13.8764	16.046	20.2328
	887.605	9.953	+					17.5727	21.5015	15.3769	18.4559	22.2487
	1021.61	9.953	-					14.3585	18.2142	13.7705	14.169	19.5418
	903.579	9.954	+					14.6255	20.3619	13.5524	16.8809	21.2134
	1091.03	9.958	-					17.5456	18.7603	13.7327	14.5164	19.5376
	1213.08	9.958	+					18.5798	19.1124	18.5815	18.1368	18.452
	908.665	9.965	+					12.4231	12.6041	12.199	12.4134	18.4882
	1065.02	9.969	-					17.2774	18.7055	13.7717	14.1701	19.3695
	1295.1	9.971	+					13.102	16.3021	12.8634	13.5947	17.4366
	540.534	9.973	+					22.0376	21.2656	20.644	22.0047	19.1851
	642.614	9.974	+					19.4381	17.5917	17.4388	19.224	18.1664
	732.583	9.979	-					20.1644	19.645	19.0929	19.6484	19.4559
	1146.07	9.98	+					18.8099	17.0753	15.7169	17.6202	13.5361
	1471.16	9.981	+					12.4812	16.8323	12.2426	13.8285	15.9478
	740.534	9.982	-					22.5673	21.9676	21.6007	22.2628	17.2191
	1144.06	9.983	+					18.6159	17.1459	15.3533	17.1293	13.5179
	642.569	9.984	-					25.7568	24.7492	24.4105	24.9584	23.8191
	1226.12	9.985	-					20.5652	18.6545	17.8938	19.1922	16.0432
	618.524	9.986	-					24.6918	23.7389	23.7286	24.0609	22.7004
	645.543	9.987	-					23.0492	22.4563	22.0438	22.3442	21.806
	1291.97	9.99	+					12.9265	16.4771	16.185	15.2485	16.9172
	584.56	9.991	+					25.0691	23.7796	23.7077	24.3031	22.4015
	1202.08	9.992	-					20.8011	18.6743	19.0712	19.7024	15.8646
	724.573	9.992	-					20.0317	18.3244	18.7988	19.4283	14.6369
	742.531	9.995	-					23.0745	21.8948	22.2564	22.4655	21.9156
	622.516	9.995	+					21.29	18.5134	19.2186	20.2774	18.3652
	1247.01	10.017	+					16.9065	15.5129	15.4317	16.5123	13.7605
	1268.99	10.018	+					18.1712	17.1031	16.4801	17.9286	16.4919
	637.635	10.024	+					18.7109	16.8071	20.653	19.4409	13.7838
	1383.96	10.024	+					16.0173	16.716	17.2062	16.1876	17.2286
	721.506	10.027	+					23.7077	24.4862	24.0854	23.9495	24.4862
	708.512	10.029	+					19.0479	19.1929	19.4845	18.0527	18.1599
	750.557	10.032	+					22.2507	22.7328	22.7695	22.576	22.6387
	579.582	10.032	+					16.614	17.1238	20.0297	18.7472	13.7679
	663.453	10.033	+					22.7619	23.4041	23.5045	23.2146	23.4041
	680.48	10.033	+					22.4155	23.0326	23.0644	22.78	22.9916
	764.572	10.033	+					20.0838	20.4926	20.5921	19.6607	20.4202
	701.408	10.034	+					19.7514	20.3192	20.3271	20.0834	20.3598
	685.435	10.037	+					19.5648	20.0273	20.1185	20.0299	20.1154
	1363.85	10.041	+					14.0814	16.715	16.2581	15.4779	16.4882
	737.551	10.053	-					11.9833	14.6891	17.8887	14.7304	11.4588
	579.502	10.062	-					16.6245	18.2581	14.6945	14.9585	18.1164
	588.514	10.095	-					16.8489	16.3264	14.8954	16.1835	16.6132
	554.553	10.097	+					18.1015	16.1485	16.2897	16.8199	16.7438
	619.478	10.104	+					17.4188	16.2754	13.4683	17.0333	16.7779
	555.442	10.105	-					18.223	16.6747	20.8868	20.5307	17.325
	548.443	10.131	+					18.1626	19.5891	18.485	18.5331	18.7385
	568.54	10.131	+					14.8026	19.3916	18.3503	18.5003	18.3815
	532.469	10.136	+					18.5496	19.4463	18.4242	18.6121	18.5786
	510.484	10.137	+					18.0869	20.4818	18.5293	17.0757	18.3057
	510.489	10.142	+					18.0538	20.4818	17.3725	18.064	13.8818
	1139	10.142	+					11.4179	15.676	14.3488	15.3363	14.9225
	544.489	10.159	-					15.5893	16.3589	14.2385	17.6262	13.8444
	665.593	10.171	+					19.415	21.3754	20.6812	21.264	21.4761
	749.54	10.173	-					13.4476	17.6117	15.3712	13.2869	18.1182
	1252.03	10.173	+					11.5771	16.758	15.3342	16.0399	16.7234
	1236.06	10.174	+					15.0732	18.4147	18.1837	18.323	18.5612
	694.644	10.174	+					15.4132	17.524	17.6512	17.2624	17.6259
	633.556	10.21	+					17.5473	20.0283	19.4054	18.8442	19.6269
	691.606	10.218	+					13.0917	19.1504	15.1684	17.6955	18.9695
	671.512	10.222	+					16.3212	18.9263	18.17	17.1821	19.2377
	655.537	10.239	+					14.7601	18.1186	16.9475	17.8043	18.8107
	586.499	10.248	-					18.1593	20.6799	19.5295	20.7171	13.6043
	913.605	10.249	-					12.6375	18.2458	12.4095	14.215	20.1205
	610.543	10.25	-					18.1161	21.3626	20.0653	21.243	16.1555
	896.666	10.251	+					16.117	20.7513	15.3486	17.4615	22.5099
	552.535	10.251	+					17.5487	20.1081	18.3368	20.3072	14.7086
	664.515	10.252	-					14.0388	18.5154	16.3208	18.4272	13.1338
	534.525	10.253	+					14.2914	18.6282	17.675	19.1781	12.4979
	1019.65	10.254	-					11.9378	14.3765	12.0917	12.1986	18.6077
	877.627	10.255	-					13.0641	18.7064	12.3234	13.7715	21.0322
	901.621	10.255	+					12.8513	18.3513	12.3423	15.2136	20.2557
	555.535	10.255	+					11.3497	16.8809	11.539	12.3701	18.4064
	574.517	10.256	+					14.9833	18.0973	16.4414	18.2556	11.703
	590.491	10.259	+					12.1253	16.5824	14.5461	16.6915	11.6853
	917.595	10.26	+					11.4875	16.6204	11.5588	11.8335	19.2052
	610.586	10.275	+					17.4322	18.4247	17.8793	18.2989	17.3367
	640.589	10.318	+					18.162	18.9258	17.9142	17.1528	20.4965
	815.584	10.341	-					15.5762	16.8591	15.5498	16.2048	15.7787
	678.53	10.35	-					18.0039	18.2287	18.43	16.2715	16.3755
	566.551	10.351	+					19.1124	20.0214	19.4782	19.698	18.2245
	624.558	10.353	-					20.5113	21.2209	21.2817	20.9112	19.5248
	1089.25	10.357	-					13.3002	13.173	14.6842	14.5434	14.0588
	1116.26	10.364	-					12.4083	12.4225	14.8297	13.4909	12.287
	239.059	10.365	-					16.2164	16.6892	16.2789	16.4581	15.8782
	1113.33	10.367	+					15.707	15.7801	14.7899	17.0694	15.6064
	1093.23	10.367	+					11.6633	11.6724	13.8963	13.1196	12.1592
	692.597	10.377	-					17.9802	14.8349	16.7888	13.3648	15.626
	1072.3	10.378	+					15.1249	16.3246	15.9746	15.6607	15.0245
	681.629	10.379	+					12.8799	17.6905	10.3642	11.1517	16.4693
	801.536	10.389	+					12.4075	18.1789	12.2653	15.4315	18.7465
	1464.15	10.393	-					11.7536	17.5341	11.2471	11.7787	19.0948
	843.582	10.396	-					15.5673	20.0265	14.6334	17.5371	20.7234
	851.595	10.397	-					13.7434	19.3915	12.3777	15.7291	19.7753
	859.558	10.398	-					14.8511	17.4163	12.8191	17.4811	19.6567
	737.536	10.399	-					19.4562	23.0253	18.5172	20.901	23.6209
	761.58	10.403	-					20.8304	25.0975	19.7214	22.3445	26.0041
	764.559	10.403	-					18.1078	21.7907	16.3185	19.319	22.696
	861.542	10.403	-					14.7552	20.1401	12.7095	17.144	21.0023
	815.558	10.405	-					12.4733	19.6833	14.3897	16.7817	17.9124
	720.598	10.407	+					20.3043	24.2679	18.6193	21.6971	25.239
	299.257	10.408	+					15.6105	19.5527	14.3156	16.8705	20.687
	510.488	10.409	+					17.0489	17.3208	16.7672	17.5341	15.4899
	541.519	10.41	+					15.2458	21.3524	15.4491	18.9132	22.0577
	761.624	10.411	+					12.1663	18.0667	11.8093	14.1035	19.6142
	725.552	10.412	+					18.2904	22.7913	16.509	19.6019	24.0105
	741.527	10.412	+					16.403	22.0817	14.85	18.2573	23.2821
	1198.04	10.413	-					14.9173	21.1191	11.7442	12.5236	22.8784
	1444.09	10.416	+					11.8709	19.1736	11.5139	12.2911	20.805
	774.606	10.419	+					18.1385	19.4855	18.4184	18.8566	20.4383
	577.482	10.429	-					18.4096	19.7165	15.1863	15.4125	20.4809
	495.479	10.433	-					22.7665	24.0772	17.961	19.7828	24.9933
	1224.06	10.45	-					13.0136	20.2349	12.3102	12.8146	21.9683
	562.521	10.456	+					13.3059	11.7266	12.3837	13.5486	12.4623
	1017.98	10.458	-					16.5919	19.2591	12.112	12.6164	21.3378
	779.562	10.464	+					12.5155	18.0636	16.2851	15.2239	18.9456
	795.537	10.464	+					14.7808	17.2269	14.5484	12.5826	18.8909
	1250.08	10.479	-					12.1531	17.9754	11.2955	11.634	18.6035
	521.494	10.48	-					23.2064	24.141	20.0715	19.4708	25.2679
	679.609	10.484	+					17.1273	20.8684	18.5159	16.937	20.0189
	603.497	10.484	-					19.2937	19.9023	15.2141	15.2464	20.5985
	791.548	10.484	-					16.2778	14.1348	14.4018	14.5676	17.2744
	643.539	10.488	+					16.6273	19.3826	18.7262	17.168	18.6853
	659.512	10.492	+					16.3818	19.2828	18.8604	17.2064	18.5102
	815.574	10.497	-					15.8166	16.3215	14.1816	15.9495	16.7518
	557.47	10.499	-					16.4816	14.8043	13.4529	12.0732	18.9784
	1070.01	10.505	-					14.9482	18.2846	12.0095	12.2854	19.7844
	705.626	10.51	+					12.7033	18.4409	13.9389	13.2614	15.9951
	569.458	10.519	-					13.5159	14.1286	16.9376	16.3334	14.9087
	727.552	10.523	-					12.3607	14.0277	12.7466	15.8395	13.8216
	684.203	10.525	+					17.7194	18.36	18.3391	20.3497	19.5405
	547.51	10.527	-					21.755	23.2432	18.4945	16.8556	23.867
	629.513	10.538	-					17.6495	19.2735	14.0702	14.3782	19.2307
	647.487	10.541	+					14.1086	13.8761	11.2102	11.3949	16.7676
	1075.04	10.547	-					16.0631	16.6128	11.6774	11.848	15.8748
	1101.06	10.552	-					15.9204	16.7236	11.7859	11.9094	15.6327
	666.53	10.57	-					19.1639	18.6828	18.3027	18.5551	16.2338
	592.497	10.57	+					15.0797	15.0505	14.041	13.8151	14.3412
	595.54	10.571	+					16.7745	14.7217	14.5764	16.0643	15.1547
	712.52	10.572	-					19.8843	18.8252	19.1786	18.0939	17.4483
	633.496	10.573	+					14.3282	15.5169	13.6072	16.0072	15.9752
	615.532	10.574	-					20.0488	19.7923	19.5848	19.713	18.6293
	588.514	10.575	-					20.9977	20.6517	20.6584	20.82	19.4505
	548.54	10.579	+					11.6597	17.3865	15.874	16.8304	12.1341
	554.551	10.584	+					20.5966	19.6779	19.9081	20.156	18.681
	656.584	10.599	-					20.9362	19.4649	20.9421	20.9077	18.2256
	632.54	10.6	-					21.1809	19.8885	21.1677	20.5869	17.8042
	756.546	10.6	-					19.5796	18.5232	19.6779	19.534	17.4362
	659.559	10.602	-					19.5676	18.3316	19.6313	19.4778	17.0778
	598.577	10.606	+					20.2336	19.093	20.1144	20.0408	17.6031
	636.519	10.614	+					13.1666	14.0219	15.1183	14.8854	13.0225
	560.54	10.659	+					12.1411	16.8989	15.0679	16.7566	12.0015
	636.608	10.673	+					13.4776	15.6504	12.8296	15.7076	13.4843
	801.615	10.718	+					14.8428	15.7634	13.1666	14.421	16.7585
	755.542	10.722	+					11.3075	17.3069	11.1942	12.2326	20.3126
	775.595	10.723	-					16.8704	21.3104	16.0688	18.5252	23.7995
	739.569	10.723	+					11.4162	18.614	13.14	11.7395	21.0421
	734.614	10.724	+					16.3919	21.0966	15.8766	18.5056	22.7132
	751.551	10.724	-					14.61	20.3973	15.316	17.7925	22.345
	875.559	10.726	-					12.1574	15.7072	11.9381	13.2791	18.9736
	524.5	10.729	+					16.8726	16.5256	14.2683	16.9255	14.5296
	562.46	10.731	+					16.2839	15.7246	15.3381	16.9455	14.8399
	762.611	10.731	+					15.4514	16.4866	14.3197	14.8131	16.578
	621.503	10.759	+					10.3788	12.8054	15.5401	13.6504	11.0491
	759.64	10.773	+					15.873	11.6238	16.9514	17.3073	14.5083
	395.389	10.795	-					18.8917	18.0764	18.9092	19.3682	18.3018
	551.552	10.799	+					12.2208	17.5295	11.5753	13.2595	13.2015
	493.498	10.801	+					11.7119	16.2298	11.4532	11.8132	13.834
	577.566	10.821	+					14.1328	15.1844	10.9208	11.2809	13.8195
	383.331	10.824	+					15.0168	13.791	17.1863	18.3012	14.8641
	624.236	10.825	+					16.7665	17.6526	16.7834	16.5856	16.8517
	910.683	10.848	+					12.2468	16.9057	11.9304	14.1728	18.0447
	581.516	10.86	-					13.9605	16.8178	12.1787	12.3994	16.5247
	563.505	10.864	-					16.7376	16.7643	17.4374	21.0246	17.5744
	576.473	10.869	+					11.097	15.5299	13.3026	10.9984	14.8527
	538.519	10.876	+					14.3929	17.1772	17.4732	14.3755	15.4391
	537.489	10.879	-					18.2364	17.1493	18.1033	20.0476	18.1002
	602.521	10.884	-					18.2783	17.6626	19.0412	16.8166	14.9362
	604.505	10.885	+					14.4709	13.6816	15.3294	14.2967	12.6824
	602.528	10.886	-					19.9328	19.6672	18.5266	18.9997	17.4784
	726.536	10.894	-					18.2904	17.7883	17.2735	17.3091	15.9603
	751.552	10.895	-					14.701	15.9668	14.4202	14.8909	19.292
	590.547	10.898	+					16.674	16.1485	14.9641	17.2858	14.3493
	626.574	10.899	-					20.16	19.1186	18.5345	18.9124	17.943
	680.545	10.9	-					17.6546	17.2594	15.8159	16.5012	15.5213
	568.567	10.904	+					19.3145	18.6783	17.7822	17.9204	16.5569
	646.56	10.925	-					17.3226	15.5998	16.1833	16.806	13.4468
	765.582	10.95	-					16.0896	14.7884	17.9289	16.6361	12.0339
	640.602	10.956	+					15.1981	18.336	11.4381	12.3328	16.6702
	665.667	10.957	+					17.7868	16.0622	18.682	18.0881	11.3489
	681.629	10.958	+					14.2734	18.9634	11.5868	11.7786	17.8216
	716.619	10.966	+					19.0256	16.5806	19.7951	19.0523	16.3842
	633.636	10.976	+					15.8433	13.6649	15.1797	14.8109	9.84375
	650.575	10.994	-					13.9925	17.4915	17.0638	17.6297	13.393
	1165.26	11.017	-					14.6047	14.7718	14.1194	14.5845	13.7515
	223.028	11.02	-					15.4265	15.5654	16.064	15.1915	13.9142
	313.079	11.026	-					15.557	15.5119	15.708	15.4428	14.6501
	1190.29	11.026	-					13.7164	13.8006	14.3861	13.5941	12.7767
	239.059	11.028	-					16.1339	16.1464	16.1715	16.2049	15.628
	1187.35	11.029	+					16.1895	15.893	14.4317	16.7365	15.1382
	1167.26	11.029	+					12.6729	13.4575	14.6085	14.8008	12.7506
	1146.33	11.036	+					14.7841	15.6763	15.125	16.6825	15.1584
	915.755	11.036	-					15.0818	11.7131	16.3212	16.491	11.4857
	593.436	11.056	+					13.0381	11.0789	14.6763	14.6337	10.9638
	613.529	11.063	+					14.7921	13.3094	16.2196	16.3213	11.9837
	926.656	11.075	+					16.1335	15.384	12.1592	15.3656	15.7795
	596.563	11.092	-					17.1528	16.1827	16.219	17.1617	15.9521
	572.518	11.093	-					15.3114	13.9922	13.2279	14.6713	13.7895
	781.558	11.098	+					13.5233	16.9432	12.3344	13.0941	16.389
	760.629	11.106	+					16.7598	20.4709	15.9067	17.8207	19.8344
	801.611	11.108	-					16.6271	20.3666	16.6848	16.7508	19.7435
	657.557	11.11	+					12.8432	15.1033	16.1288	16.0286	15.0077
	673.525	11.112	+					12.3581	15.0864	16.429	15.4752	15.4789
	804.589	11.113	-					12.3297	17.2193	16.0447	11.9781	17.1551
	777.569	11.114	-					15.0748	18.7079	12.0635	11.9475	18.2339
	1175.82	11.166	+					14.6519	12.5047	15.0479	15.0608	11.3624
	616.53	11.196	-					14.0976	14.8885	14.3354	14.1969	11.4364
	641.549	11.201	-					14.6514	14.9667	15.2081	15.5096	11.3345
	568.567	11.206	+					17.6081	16.0463	17.3955	17.0615	14.1775
	622.581	11.222	-					16.9958	17.0911	18.3011	18.1598	15.5763
	536.54	11.237	+					14.2253	12.7954	15.2984	11.9828	11.638
	777.585	11.258	-					13.8969	13.6636	11.507	13.9239	13.2766
	594.583	11.307	+					16.8124	17.9013	17.8132	16.988	16.9462
	652.591	11.312	-					14.4606	18.6918	18.3963	17.9133	17.9986
	655.566	11.315	-					16.755	17.3995	16.9095	16.1426	15.7108
	835.749	11.331	+					11.7562	15.8378	16.5362	13.9962	13.0495
	789.612	11.337	-					12.1595	18.0287	11.8345	16.2274	19.0168
	765.567	11.339	-					12.5303	16.8803	12.8689	15.2155	17.1519
	792.586	11.362	-					12.4253	16.1049	12.2819	12.1767	16.0167
	603.549	11.364	+					11.2203	16.4327	16.3874	15.6892	11.3843
	799.248	11.366	+					13.9284	15.1922	15.5157	17.0938	17.5219
	758.221	11.37	+					17.2011	17.4177	18.0065	19.4103	19.2453
	523.511	11.401	-					21.0117	20.8969	17.6972	17.7172	22.6229
	549.526	11.437	-					20.8582	20.436	16.8224	16.7337	22.1416
	631.531	11.438	-					16.9582	16.5202	12.5657	12.1465	18.0155
	1030.74	11.444	-					17.6409	15.2334	17.6773	17.3161	12.6408
	972.735	11.451	+					18.3276	16.2436	19.2407	18.0878	15.057
	994.714	11.459	+					15.3068	11.8014	15.5159	15.0582	11.8174
	733.553	11.469	-					15.8244	12.8516	17.4524	15.9741	12.3693
	757.6	11.471	-					17.3693	13.1843	18.8298	18.0659	13.6849
	946.72	11.521	+					15.3035	13.2495	16.1545	16.221	11.771
	633.485	11.56	+					14.2743	15.6185	15.2008	14.9736	18.6248
	849.77	11.621	+					12.5029	15.597	16.8145	12.3313	13.1039
	617.184	11.652	-					10.234	12.1814	12.2571	12.8725	12.0788
	1264.3	11.686	-					13.7509	14.013	14.7443	13.8587	12.7102
	813.684	11.687	+					19.4217	17.2637	19.7442	19.2879	14.2255
	1237.29	11.688	-					13.0703	14.8385	15.3807	14.1811	13.1046
	313.079	11.689	-					15.4061	15.6764	15.9118	15.6867	15.1092
	239.059	11.69	-					15.6083	15.5957	15.8362	15.1155	15.2565
	1241.28	11.694	+					13.6484	13.2838	14.0231	14.2766	13.6116
	1220.35	11.695	+					13.1257	15.1832	15.1983	15.6402	15.5329
	1261.38	11.698	+					14.7212	15.1177	15.5546	14.8452	15.0815
	617.565	11.722	+					11.3746	19.7653	19.6664	19.2418	11.4251
	559.512	11.724	+					11.5034	19.6947	19.521	19.0357	11.6112
	597.467	11.727	+					11.2366	17.129	17.1515	16.5556	11.2368
	581.493	11.73	+					11.3992	17.9187	17.4568	16.987	11.4449
	527.447	11.732	-					13.2748	12.9641	18.0798	13.9063	15.4223
	449.437	11.775	-					19.6844	15.4318	17.9597	21.0391	16.9281
	787.668	11.78	+					17.1359	11.9247	17.8935	17.7475	15.053
	616.539	11.8	-					13.4618	11.121	12.3211	10.7086	10.7166
	678.606	11.823	-					13.98	12.9497	13.9425	15.6495	12.6158
	832.662	11.826	+					13.624	11.702	15.0184	14.8037	11.2315
	934.748	11.831	+					14.9733	10.3845	12.8997	14.6023	12.9559
	868.689	11.835	-					15.3902	14.9688	17.1733	17.5343	12.8791
	804.687	11.837	+					15.9537	15.0365	16.0656	17.3519	14.6268
	810.68	11.846	+					15.2307	15.5826	17.0498	13.6746	14.2308
	565.522	11.87	-					16.2898	17.4441	15.0577	18.1168	18.4595
	594.582	11.87	+					14.5696	13.6055	17.1097	17.7282	11.7881
	628.545	11.874	-					16.4259	14.2589	18.3284	18.8609	11.4542
	707.596	11.883	-					15.6097	12.0744	15.6223	15.8013	11.4755
	579.475	11.893	+					11.7402	18.4936	11.2542	15.2992	20.0137
	645.503	11.894	+					11.2528	15.6886	11.3855	11.6397	16.9829
	563.501	11.895	+					13.2165	19.2782	11.9403	15.4237	20.5933
	589.517	11.895	+					11.2399	12.7401	12.6578	13.3929	17.0336
	639.487	11.897	+					11.3625	16.1381	11.4193	12.3368	17.9997
	1119.99	11.902	+					9.96776	12.6875	10.0246	9.8392	15.3622
	784.664	11.913	+					14.0856	12.8694	14.9791	16.1208	11.7179
	521.49	11.917	+					11.1234	16.1363	15.4379	15.7907	13.6963
	1037.33	12.094	+					12.4662	11.8595	13.33	13.5766	10.2702
	948.762	12.095	+					17.7269	15.4261	15.8369	17.0623	15.5288
	813.689	12.151	+					12.9937	10.7241	12.3819	15.1238	11.0329
	744.591	12.219	+					12.0844	16.5283	11.8984	11.3783	15.8458
	765.52	12.223	+					11.588	16.3805	11.3926	12.2257	16.7042
	593.491	12.252	+					10.3293	13.7046	10.282	10.28	17.8262
	535.506	12.283	+					12.2799	18.7773	18.8718	18.7519	11.3947
	551.482	12.283	+					11.3846	15.9803	16.7141	16.5217	11.3805
	925.781	12.287	+					11.4499	14.9382	15.0659	14.7686	11.4458
	668.575	12.301	-					14.0885	12.3444	15.8786	16.2404	11.2178
	700.603	12.32	-					14.0579	14.5025	14.9066	16.6666	14.8418
	1338.32	12.337	-					13.6782	13.1061	12.6998	13.5467	10.3461
	1315.28	12.344	+					13.4678	13.2202	14.2057	12.7877	13.971
	1294.36	12.351	+					14.245	14.5448	15.3239	15.0453	14.7928
	313.078	12.356	-					14.6932	15.4541	15.6609	14.5301	14.6229
	729.594	12.359	+					10.8152	15.2583	10.793	11.9617	12.8373
	1311.3	12.363	-					14.1518	14.1929	14.8221	13.0884	13.1411
	708.664	12.366	+					13.9237	16.7897	10.9806	13.0807	13.8544
	960.766	12.385	-					18.085	16.0325	14.7879	16.5817	16.0038
	642.562	12.39	-					13.9251	11.589	15.4863	16.3234	11.6408
	551.542	12.397	-					17.6094	16.2237	13.1656	13.199	18.4464
	974.747	12.489	+					15.4151	12.7486	16.2356	15.8267	12.1878
	793.204	12.546	+					14.7115	15.1301	14.6722	15.0112	16.5641
	619.507	12.57	+					11.3798	15.5518	13.0252	12.4591	16.9985
	678.618	12.631	+					14.2458	17.7182	11.0955	11.3529	16.1467
	637.537	12.698	-					10.7154	16.6977	13.2248	12.1744	13.8272
	682.593	12.779	-					18.9457	16.9324	20.4097	20.5189	16.6208
	806.6	12.779	-					17.2341	15.4599	18.7393	18.7429	14.5609
	709.612	12.781	-					17.3914	16.3459	19.0285	19.3091	14.8412
	648.628	12.785	+					17.7437	16.7675	19.2595	19.5564	15.4582
	706.682	12.786	+					15.3459	12.9238	16.5719	17.4169	12.0733
	670.601	12.787	+					14.9039	13.1461	17.4557	17.4855	12.9298
	630.618	12.788	+					16.0203	14.289	17.6316	17.9005	12.7037
	686.584	12.791	+					14.9473	12.3423	16.834	17.09	13.0796
	815.7	12.803	+					16.3469	14.5773	17.3257	16.8812	14.212
	780.583	12.87	-					14.4603	13.4078	17.3521	17.6246	11.8298
	644.595	12.871	+					13.2585	12.5267	16.0899	16.4488	11.1867
	656.577	12.875	-					16.3656	15.5599	18.9918	19.3196	14.0185
	812.696	12.894	+					14.3981	13.3362	14.9853	16.2085	11.5599
	549.522	12.959	+					15.3938	17.7174	17.3521	17.5901	11.8767
	565.494	12.963	+					12.8381	15.2269	15.5413	15.7579	11.9512
	906.259	12.968	+					17.1428	17.0066	17.118	18.3079	19.0694
	1386.32	12.971	-					13.8353	13.5159	13.9473	13.2488	11.1749
	1389.3	12.977	+					13.7722	12.9978	14.3166	14.0148	12.0734
	1368.37	12.981	+					13.7978	13.7215	14.5828	13.7509	13.1689
	313.079	12.986	-					14.6161	15.1484	15.3065	14.7343	14.1817
	1413.33	12.988	-					12.083	12.9328	13.6326	11.8832	10.2562
	1409.41	12.992	+					14.1304	14.316	14.4555	14.0186	12.634
	994.811	12.993	+					17.4525	14.3421	14.9553	15.3883	14.6593
	1035.79	12.995	-					16.6447	12.3248	13.2291	12.9212	12.2768
	735.604	13.099	+					14.6766	12.0928	17.7214	17.0527	11.5521
	650.644	13.141	+					12.1879	10.4792	14.2611	15.187	10.6175
	684.607	13.146	-					11.8294	11.7563	14.9314	15.8949	11.8331
	658.593	13.235	-					13.4289	12.374	13.2211	15.7379	11.5552
	458.472	13.297	+					12.6851	12.7563	15.9999	16.5276	11.1966
	635.896	13.353	+					10.7884	10.4766	13.1946	13.9929	13.298
	694.638	13.375	-					15.6436	13.7686	17.4262	18.1089	12.0621
	636.629	13.376	+					14.448	12.7624	16.5165	16.5729	11.4921
	867.22	13.378	+					14.7597	14.4085	14.3715	14.0322	17.9518
	846.291	13.379	+					19.835	19.4591	19.2893	19.3464	22.2399
	670.592	13.382	-					14.0356	13.5728	17.3178	17.6916	13.3091
	1165.27	13.526	+					10.4529	11.8637	12.4771	12.7061	13.0595
	859.599	13.528	+					13.3389	16.9431	12.8194	11.8363	17.1123
	838.671	13.548	+					12.127	16.674	11.2611	11.2638	17.1577
	313.078	13.581	-					15.1521	15.2441	15.4474	14.6269	14.2471
	672.609	13.582	-					15.9324	12.7797	13.8652	17.847	12.1391
	696.653	13.583	-					16.5713	14.1223	13.1091	18.3191	13.4786
	1442.38	13.596	+					13.8519	12.9638	14.6513	12.6454	12.7839
	1463.31	13.616	+					13.6638	14.1823	13.8828	12.983	13.3054
	703.543	13.691	+					17.938	16.8299	18.1857	15.8264	14.9731
	687.567	13.698	+					17.4115	16.2428	17.3854	15.1319	15.079
	980.278	13.709	+					16.4725	17.1522	17.1903	17.8248	18.922
	1021.3	13.71	+					16.8162	17.4552	17.8859	18.5117	19.2932
	1078.83	13.74	+					11.0729	14.8051	12.3231	12.5686	16.3556
	721.624	13.814	+					19.3087	17.5784	20.0175	18.2349	16.5645
	663.57	13.815	+					18.6882	16.6998	19.2964	17.6277	15.4364
	701.524	13.817	+					17.8724	15.7373	18.6571	16.7866	15.3397
	685.552	13.822	+					17.2569	15.7644	18.1327	14.1586	14.1842
	711.628	13.862	-					14.7579	13.1975	17.3058	17.2903	12.3104
	808.614	13.867	-					13.7369	13.1527	17.0519	16.7824	12.9783
	708.654	13.868	-					16.0297	15.7869	18.7358	18.6124	14.0341
	684.608	13.869	-					15.9755	15.0105	18.3773	18.3442	13.5705
	832.761	14.015	+					16.695	12.3015	13.0769	13.3886	12.6726
	746.68	14.056	+					13.3726	15.709	10.8512	10.6095	12.2345
	941.24	14.148	+					14.1967	13.5092	12.8932	13.1353	17.2221
	920.311	14.149	+					19.1171	18.5327	17.9726	18.0287	21.3225
	1517.41	14.163	+					12.3857	14.0424	13.4185	13.3755	12.6569
	1537.34	14.166	+					13.5098	12.6166	13.4235	13.2267	13.0657
	800.691	14.21	-					17.2097	15.7001	16.9224	16.0327	13.468
	824.738	14.211	-					17.0178	17.3059	17.2211	16.4196	12.5394
	723.64	14.3	+					16.5191	13.0429	16.9293	19.02	13.7126
	682.613	14.308	+					15.7536	11.3481	16.781	17.7169	12.0571
	689.583	14.331	+					16.1943	14.9009	16.6748	17.2567	15.4781
	369.351	14.333	+					17.4551	15.7327	18.2236	18.3227	16.3802
	705.556	14.333	+					15.2713	13.8695	16.9763	17.546	15.995
	486.504	14.385	+					11.4108	11.2723	15.8027	14.5574	11.5058
	1095.32	14.413	+					16.4744	15.6468	17.6856	18.5123	19.1175
	1054.3	14.417	+					13.8405	16.7118	17.4797	18.1505	18.92
	1127.8	14.583	+					10.4902	13.1428	10.3533	10.3224	14.09
	1111.81	14.593	+					11.2456	15.9669	11.3755	12.2489	16.1098
	1147.85	14.595	-					12.0014	18.0522	13.2376	13.3204	18.1336
	1087.82	14.597	-					11.4627	14.5815	11.4482	11.8553	15.7244
	1106.87	14.598	+					14.6872	18.6511	13.7876	14.2882	19.2165
	957.764	14.643	-					12.2122	16.7942	12.1875	12.1738	18.0817
	916.781	14.645	+					12.1038	17.5441	11.1991	14.0633	18.532
	313.078	14.678	-					14.4704	14.3821	13.6473	14.3455	13.7702
	682.614	14.782	+					13.0688	11.2195	15.5985	15.2565	11.6769
	838.753	14.786	-					19.2921	19.1357	19.066	19.19	13.8893
	1015.26	14.843	+					12.7937	10.3776	11.8153	12.2077	15.519
	994.331	14.857	+					17.4845	17.2027	17.4867	17.3554	19.1384
	1106.87	14.973	+					12.5248	18.7072	11.8539	13.7357	16.8215
	1147.85	14.974	-					11.8082	18.1156	11.5754	12.6151	16.8743
	1128.32	15.07	+					16.2357	17.0387	17.4145	18.1448	18.7442
	1169.34	15.071	+					16.0868	16.4956	17.5798	18.1611	19.0794
	855.744	15.083	-					19.9156	20.0174	19.1742	19.5171	17.4683
	852.768	15.086	-					21.4026	21.4598	20.8447	21.0592	19.5146
	828.723	15.088	-					21.475	21.2707	20.739	21.0122	19.3628
	952.731	15.089	-					19.3931	19.3451	19.0197	19.2644	17.7593
	906.739	15.089	-					17.9611	17.4456	16.7806	17.3816	14.3353
	794.759	15.093	+					21.527	21.1672	20.4972	20.9863	19.255
	832.715	15.094	+					19.0663	19.2606	18.5285	19.0146	17.6769
	816.741	15.095	+					19.4918	19.283	18.6279	18.9765	17.184
	726.749	15.156	+					18.2731	17.2052	16.3954	17.4944	15.6575
	947.735	15.219	-					10.5419	12.9947	10.5409	10.5002	14.5871
	956.814	15.236	+					10.5559	14.0901	10.6271	10.7305	17.4617
	705.557	15.358	+					11.107	9.49428	12.5172	14.0746	9.58368
	866.784	15.374	-					21.4906	21.6595	20.1633	20.7128	19.7234
	842.739	15.374	-					21.4683	21.5305	19.779	20.7698	19.8541
	869.761	15.374	-					19.7323	19.7929	18.3915	19.2373	18.2602
	920.756	15.376	-					17.6325	17.8499	16.0401	16.9306	15.6974
	966.746	15.378	-					19.2557	19.6088	17.2137	19.1441	18.1019
	830.756	15.378	+					19.1469	19.4566	16.2842	18.6668	17.6636
	866.828	15.378	+					17.4006	17.5348	15.7967	16.8168	15.6888
	808.774	15.379	+					21.2055	21.4078	19.6136	20.604	19.6148
	846.73	15.379	+					19.1385	19.4011	17.868	18.6622	17.9681
	944.812	15.478	+					15.2827	20.0368	14.7299	16.5615	20.0116
	985.794	15.484	-					13.5404	19.6509	13.8493	15.2977	19.7882
	949.767	15.484	+					10.9839	17.4581	11.7454	11.8218	17.3191
	961.75	15.489	-					12.6471	17.8596	12.1333	13.0214	18.0892
	1202.33	15.684	+					15.628	16.3405	16.9738	17.9578	18.6816
	787.637	15.741	+					14.519	13.1444	11.3129	10.7899	17.1752
	1481.44	15.828	+					14.6299	14.3121	14.1168	14.114	13.0941
	984.846	16.005	+					10.3651	15.0771	10.3867	10.1524	16.5422
	1297.27	16.225	+					9.67799	12.7481	12.5593	13.5986	15.2317
	1276.35	16.246	+					14.5078	16.3787	15.5677	17.8467	18.5582
	1351.37	16.766	+					16.3236	16.0963	16.4332	12.1629	17.9649
	1371.3	16.766	+					12.8375	13.6056	13.6653	13.8034	15.7587
	1392.4	16.78	+					16.8026	17.105	16.8997	17.9219	18.6129
	1446.31	17.229	+					11.7812	12.7323	13.4075	15.1365	15.9693
	1312.32	17.231	+					14.7898	12.1932	15.4238	13.2249	12.7959
	1465.42	17.242	+					15.9966	16.3876	17.1327	17.8303	18.6821
	1291.4	17.46	+					12.7309	9.33298	11.5188	12.4753	13.9073
	603.166	17.635	-					12.694	13.4262	13.1821	13.1792	12.9278
	1519.33	17.673	+					12.4946	13.4112	13.505	14.4784	14.7194
	1499.41	17.686	+					14.5961	15.6087	11.897	16.7297	17.1578
	897.728	17.79	+					16.3797	17.0566	15.0848	14.1781	17.8625
	1596.34	18.087	+					11.1689	12.1098	13.0462	13.1755	13.5721
	1572.43	18.094	+					15.0081	15.0705	15.5481	15.9174	17.352
	1593.36	18.097	+					10.4498	12.7563	12.4738	14.5824	15.1366
	1439.44	18.121	+					15.4151	14.0104	12.8161	14.1075	17.1327
	637.124	18.807	-					10.5224	12.3777	13.1994	14.9459	10.3024
